# Supplementary material for: Multi-omic regulatory networks capture downstream effects of kinase inhibition in Mycobacterium tuberculosis
Source: NPJ Syst Biol Appl. 2021 Jan 29;7:8. doi: 10.1038/s41540-020-00164-4 (PMC7846781; doi:10.1038/s41540-020-00164-4)
Supplement: Supplementary file 1 — Supplementary Data 1 [file 41540_2020_164_MOESM1_ESM.csv]

RV	Gene	Product	Node Strength Diff.	Perm. P-value	t-test P-value	t-test Adj. P-value
Rv0081		transcriptional regulator, ArsR family	-160.780407378997	0.001	0.000302574162335211	0.00279890388653971
Rv1033c	TrcR	DNA-binding response regulator TrcR	-123.61383351003	0.001	0.0228690794772186	0.0563841097455562
Rv0678		Conserved protein	-118.078070022897	0.001	0.00341273265637016	0.0152506490581542
Rv0324		Transcriptional regulator, ArsR family	-108.219280601404	0.001	0.0068681797788226	0.0245537427092908
Rv3597c	Lsr2	Histone protein Lsr2	-106.929870363977	0.001	0.0147203229271064	0.0438542953870044
Rv0967	CsoR	Copper-sensitive operon repressor CsoR	97.1784251065569	0.021	5.35416871163009e-05	0.00132937736416091
Rv0465c		Transcriptional regulator, XRE family	-88.9650852316315	0.005	9.65941880845201e-05	0.0017266211120108
Rv1985c		HTH-type transcriptional regulator	-84.2167722041827	0.001	0.0736241741569558	0.134977652621086
Rv3574	KstR	Transcriptional regulator kstR (Rv3574), TetR family	-82.3831902895644	0.005	0.00442272530164093	0.018601462298078
Rv0023		Transcriptional regulatory protein	-77.4786551670456	0.002	0.0217966443030861	0.0553013518696834
Rv1353c		Transcriptional regulator, TetR family	77.0142347960532	0.071	0.000750768808310194	0.00512554781909678
Rv0602c	TcrA	Two component DNA binding Transcriptional regulatory protein TcrA	-73.4332235791649	0.006	7.75583833101353e-05	0.00158440697333562
Rv3246c	MtrA	DNA-binding response regulator mtrA	-61.7919661242681	0.027	0.00780991034078711	0.0267095649993264
Rv0047c		Transcriptional regulator, PadR family	-61.3998803252834	0.011	0.00644920388687575	0.0244224832270327
Rv1719		Transcriptional regulator, IclR family	61.2703241864893	0.046	1.50226070299801e-07	2.14823280528715e-05
Rv3286c	SigF	RNA polymerase sigma factor SigB	-60.6367357387418	0.018	0.000110038162932212	0.00174838414436737
Rv2989		Transcriptional regulator, IclR family	-59.7695829574432	0.023	0.000122711963915896	0.00175478108399731
Rv0681		Transcriptional regulator, TetR family	-58.6190200790411	0.032	0.0218040695179218	0.0553013518696834
Rv2011c		Transcriptional regulator, MarR family	-53.9520941333689	0.05	0.000214490964810817	0.0024794596132486
Rv2760c	VapB42	Possible antitoxin VapB42	52.544962705976	0.02	6.66359279768098e-07	3.1763125668946e-05
Rv3223c	SigH	RNA polymerase sigma-54 factor RpoN	-52.055394737613	0.025	0.00404608464753017	0.0175330334726307
Rv3765c	TcrX	putative two-component system response regulator	-51.2424096005077	0.009	0.0243741357160718	0.0590762950406486
Rv1776c		Transcriptional regulator, TetR family	-49.9409366746284	0.087	0.00313532408039566	0.0144629465644058
Rv2021c		Transcriptional regulator, XRE family	49.206966843039	0.052	0.00040195629792205	0.00338116180016784
Rv1816		Transcriptional regulator, TetR family	48.8178493266203	0.161	0.0175558796603654	0.0502098158286449
Rv1255c		Possible oxidoreductase subunit	-45.4498904242959	0.058	5.57780712235346e-05	0.00132937736416091
Rv2069	SigC	RNA polymerase sigma-54 factor RpoN	-43.5942752204094	0.019	6.40351893630112e-07	3.1763125668946e-05
Rv0818		Phosphate regulon transcriptional regulatory protein PhoB (SphR)	-41.8079405040062	0.055	0.0452753100631439	0.0972479938089834
Rv2324		Transcriptional regulator, AsnC family	40.7520641027107	0.158	0.0622243508279527	0.12024435362699
Rv2887		Transcriptional regulator, MarR family	-40.3189552096597	0.07	0.0796502049926588	0.143480868744087
Rv1994c	CmtR	Transcriptional regulator, ArsR family	-39.5633824224491	0.075	0.000748143128886833	0.00512554781909678
Rv3219	WhiB1	WhiB-like transcription regulator	39.4945195969652	0.127	0.0203377299867408	0.0538573220019248
Rv2788	SirR	Mn-dependent transcriptional regulator MntR	-37.6094508740467	0.076	4.64665769290052e-05	0.00132937736416091
Rv2017		Zn peptidase with DNA binding	-37.4643491235964	0.078	0.00252074856977627	0.0128738230527859
Rv1404		Transcriptional regulator, MarR family	-37.2344703057902	0.099	0.160024547875339	0.226569409368054
Rv1675c	Cmr	transcriptional regulator, Crp/Fnr family	-36.8663349055012	0.092	0.000265488427632533	0.00271177465367516
Rv0735	SigL	RNA polymerase sigma-70 factor	-36.8097588021924	0.072	0.00956192390387429	0.0300810184325177
Rv3050c		Transcriptional regulator, TetR family	-36.5369274314764	0.059	0.00666067724373618	0.0244224832270327
Rv1473A		POSSIBLE TRANSCRIPTIONAL REGULATORY PROTEIN	-36.0548763733901	0.14	0.0447194327786091	0.0972479938089834
Rv0494		Lactate-responsive regulator LldR in Enterobacteria, GntR family	35.9628769853084	0.145	0.0449908056501466	0.0972479938089834
Rv1846c	BlaI	Transcriptional regulator, BlaI family	35.7783181668876	0.113	0.00169821925709728	0.0105584936419527
Rv0302		TetR/ACRR family transcriptional regulator	-35.094379183421	0.129	0.0468448863135962	0.0972479938089834
Rv0348		Possible transcriptional regulatory protein	-34.8121050858587	0.074	0.008046532156638	0.0267095649993264
Rv1423	WhiA	Probable transcriptional regulatory protein WhiA	34.190231584459	0.25	0.0156796939770904	0.0457591069127331
Rv0445c	SigK	RNA polymerase sigma factor RpoE	-33.1097410273818	0.072	0.00283743533151947	0.0135251084135761
Rv1167c		Transcriptional regulator, TetR family	-32.76273630784	0.076	0.0508033759027174	0.102322292311107
Rv2610c	PimA	Phosphatidylinositol alpha-mannosyltransferase (EC 2.4.1.57)	-32.690291247531	0.094	0.0193534886441157	0.0532009799071521
Rv0078		Transcriptional regulator, TetR family	-31.5623669251793	0.14	0.00282994577147965	0.0135251084135761
Rv0757	PhoP	DNA-binding response regulator	-31.1741717944344	0.091	0.101395253102473	0.163657314540642
Rv2642		Arsenical resistance operon repressor	-30.4749545450384	0.089	0.0279306238466378	0.064420632420471
Rv2250c		Transcriptional regulator, TetR family	-30.2381384063972	0.128	0.00197507627635993	0.0117681628133113
Rv3133c	DevR / DosR	Two component transcriptional regulatory protein DevR	-29.8591996738668	0.108	0.182793022950633	0.253780604679034
Rv3058c		Transcriptional regulator, TetR family	-29.8002459540068	0.113	0.00470446068863173	0.0192210822421239
Rv3855	EthR	Transcriptional repressor EthR, TetR family	-29.5926635014116	0.081	0.105146098621211	0.167065467809258
Rv1049		Organic hydroperoxide resistance transcriptional regulator	29.3246843071277	0.273	0.206708244905348	0.28151694306157
Rv0474		Transcriptional regulator, XRE family	-29.1043235357513	0.07	0.068918403479929	0.131327775767089
Rv1674c		Transcriptional regulator, ArsR family	-28.6090810888006	0.146	0.192015533887962	0.264021359095947
Rv0135c		Transcriptional regulator, TetR family	-28.6080301722483	0.154	0.0520523829925839	0.103381816221382
Rv3849	EspR	ESX-1 secreted protein regulator EspR	-27.0202217889004	0.176	0.273313409451945	0.355307432287528
Rv0273c		Transcriptional regulator, TetR family	-26.1278939236741	0.17	0.145137430195554	0.2129131259462
Rv3416	WhiB3	Sporulation regulatory protein WhiD	26.1227967544525	0.143	0.000164815301174119	0.00214259891526355
Rv1556		Transcriptional regulator, TetR family	-25.9052659712908	0.149	0.000433729766357743	0.00344574203273096
Rv1219c		Transcriptional regulator, TetR family	-25.8342328684813	0.192	0.00229250302676418	0.0121417752898992
Rv2827c		Hypothetical protein	-25.7842673139726	0.209	0.00598447934703621	0.0237716818507272
Rv3676	Crp	cAMP-binding proteins - catabolite gene activator and regulatory subunit of cAMP-dependent protein kinases	-25.3533124482207	0.149	0.00227193667736561	0.0121417752898992
Rv3830c		Beta-carotene ketolase (EC 1.14.-.-)	-24.982106723585	0.154	0.0837085497654293	0.145979544103127
Rv0891c		Adenylyl cyclase class-3/4/guanylyl cyclase	-24.661850008547	0.146	0.000225405419386237	0.0024794596132486
Rv1359		Adenylyl cyclase class-3/4/guanylyl cyclase	-24.536420787809	0.171	0.0802690174792094	0.143480868744087
Rv3417c	GroEL1	Heat shock protein 60 family chaperone GroEL	-24.168679375569	0.214	0.00656747875162392	0.0244224832270327
Rv0042c		Transcriptional regulator, MarR family	-23.5286176730881	0.217	0.00813454844248282	0.0267095649993264
Rv0674		Phenylacetic acid degradation operon negative regulatory protein PaaX	-22.611844812866	0.161	0.00222432550754128	0.0121417752898992
Rv3124	MoaR1	transcriptional regulator, AfsR/DnrI/RedD family	22.603570112024	0.15	0.000313164071221227	0.00279890388653971
Rv0576		Transcriptional regulator, ArsR family	-22.3938954574296	0.169	0.0197178456998536	0.0532009799071521
Rv1990c		Probable transcriptional regulatory protein	22.3301323876528	0.375	0.174545965116604	0.24470659815367
Rv1189	SigI	putative RNA polymerase sigma factor	-22.2096829422272	0.128	0.146592039265532	0.2129131259462
Rv1332		Transcriptional regulatory protein	-22.1731748017866	0.178	0.100087180788913	0.163657314540642
Rv0022c	WhiB5	WhiB family transcriptional regulator	21.9068391787494	0.268	0.0542341974537461	0.106239592272407
Rv3414c	SigD	RNA polymerase sigma-70 factor	-21.9052178956987	0.169	0.00967641152374696	0.0300810184325177
Rv2009	VapB15	Antitoxin VapB15	21.4093208787114	0.201	0.0278309422976608	0.064420632420471
Rv3095		Transcriptional regulator, HxlR family	21.3765311734419	0.202	0.0697965801279632	0.131327775767089
Rv0330c		Transcriptional regulator, TetR family	-21.0903596789787	0.236	0.0220431961998039	0.0553013518696834
Rv2359	Zur	Zinc uptake regulation protein ZUR	-20.933069223267	0.202	0.325306135067601	0.415346226023812
Rv3744	NmtR	Metal sensor transcriptional regulator (ArsR-SmtB family)	-20.8871823491635	0.327	0.14740139488583	0.2129131259462
Rv0117	OxyS	Hydrogen peroxide-inducible genes activator	20.3496607432958	0.185	0.000752702826580646	0.00512554781909678
Rv3260c	WhiB2	Sporulation regulatory protein WhiB	20.3238180921421	0.247	0.0963924499018038	0.162166121599505
Rv0067c		Transcriptional regulator, TetR family	-20.1002537797991	0.209	0.00821832769210042	0.0267095649993264
Rv0880		Transcriptional regulator, MarR family	-20.0601414641582	0.203	0.120416625013269	0.185156745988144
Rv3291c	LrpA	Leucine-responsive regulatory protein, regulator for leucine (or lrp) regulon and high-affinity branched-chain amino acid transport system	-18.9156302840551	0.169	0.0888996651618226	0.151341096644531
Rv2779c		Transcriptional regulator, AsnC family	-18.8680560210506	0.168	0.0134155277328136	0.0408174567189859
Rv0195		Transcriptional regulator, LuxR family	-18.1243238878386	0.217	0.134630432770127	0.200543248813834
Rv0232		Transcriptional regulator, TetR family	17.9192190048188	0.218	0.00157249995811471	0.0102212497277456
Rv3833		Transcriptional regulator, AraC family	-17.7857369113825	0.241	0.0195946714241793	0.0532009799071521
Rv1773c		Transcriptional regulator, IclR family	-17.5903379903606	0.2	0.0708906683960474	0.131654098449802
Rv3249c		Transcriptional regulator, TetR family	-16.9098372030251	0.19	0.108374309492866	0.168451372363912
Rv0238		Transcriptional regulator, TetR family	16.4127939387618	0.282	0.0476039130533485	0.0972479938089834
Rv3160c		Transcriptional regulator, TetR family	-16.2128317532405	0.21	0.10124145283061	0.163657314540642
Rv0894		Disease resistance domain-containing protein	15.0503002594868	0.275	0.081277996835653	0.143490784537017
Rv3066		Transcriptional regulator, TetR family	-15.0188481685362	0.289	0.124871873400337	0.189964658470726
Rv1176c		Transcriptional regulator, PadR family	14.9018160080972	0.276	0.101856650308511	0.163657314540642
Rv2640c		Arsenical resistance operon repressor	14.8089591412433	0.29	0.131395549350861	0.19778487954919
Rv3167c		Transcriptional regulator, TetR family	14.7460153334544	0.268	0.0317737717269879	0.072121418364433
Rv2034		Transcriptional regulator, ArsR family	14.6461745287303	0.457	0.407738807634145	0.504135795969557
Rv1395		Transcriptional regulator, AraC family	14.5535414431812	0.239	0.0475979423667291	0.0972479938089834
Rv3862c	WhiB6	Transcriptional regulator WhiB-like WhiB6	-14.428816215107	0.256	0.256346661289989	0.337499321449127
Rv3488		Transcriptional regulator, PadR family	-14.3783927615061	0.272	0.0864792578020591	0.148994383924029
Rv0691c		Mycofactocin system transcriptional regulator	14.2834994716245	0.447	0.47941013172913	0.569966569646557
Rv3681c	WhiB4	WhiB-type transcription regulator	-13.8808431007468	0.226	0.324790120002364	0.415346226023812
Rv3405c		Transcriptional regulator, TetR family	-13.6116873243456	0.249	0.0273874233134103	0.064420632420471
Rv0827c	KmtR	transcriptional regulator, ArsR family	-13.3116872258288	0.303	0.157752126851143	0.225585541397135
Rv0339c		POSSIBLE TRANSCRIPTIONAL REGULATORY PROTEIN	12.850511154929	0.329	0.10804934874657	0.168451372363912
Rv0353	HspR	HspR, transcriptional repressor of DnaK operon	-12.8168975119054	0.326	0.498246931486223	0.579262692703495
Rv1460		Iron-sulfur cluster regulator SufR	-12.2397567571263	0.288	0.402050691351481	0.504135795969557
Rv1956	HigA	Possible transcriptional regulatory protein	12.1699658370384	0.36	0.0462797599145739	0.0972479938089834
Rv2506		Transcriptional regulator, TetR family	11.3214814499813	0.337	0.483234969122428	0.569966569646557
Rv3736		Transcriptional regulator, AraC family	11.1767979642704	0.435	0.257254727538146	0.337499321449127
Rv1828		Transcriptional regulator, MerR family	-10.4371757483119	0.369	0.213097097785931	0.287480047013095
Rv0472c		Transcriptional regulator, TetR family	10.4101275296412	0.335	0.437904682314629	0.530967638339523
Rv2595	VapB40	Possible antitoxin VapB40	-9.9576175053005	0.366	0.40894931701027	0.504135795969557
Rv0212c	NadR	Nicotinamide-nucleotide adenylyltransferase, NadR family (EC 2.7.7.1) / Ribosylnicotinamide kinase (EC 2.7.1.22)	-9.83722125988993	0.335	0.217457615670034	0.290620925615093
Rv1657	ArgR	Arginine pathway regulatory protein ArgR, repressor of arg regulon	-9.33704683358377	0.407	0.458958472485605	0.551521525760013
Rv3183		FIG036183: Transcriptional regulator, XRE family	-8.65893009560125	0.406	0.438141128140306	0.530967638339523
Rv0275c		Transcriptional regulator, TetR family	-8.211245471788	0.395	0.545555922105613	0.619162673500815
Rv0623	VapB30	Possible antitoxin VapB30	-8.13657764275189	0.427	0.486265185292867	0.569966569646557
Rv1019		Transcriptional regulator, TetR family	-7.81881749952259	0.374	0.632711417015127	0.691954078804527
Rv0981	MprA	Two-component response regulator	7.32978035721936	0.364	0.657878191011443	0.707342716651401
Rv3173c		Transcriptional regulator, TetR family	-6.52834534254617	0.418	0.554811039368587	0.624708493147306
Rv0767c		Transcriptional regulator, TetR family	-6.35421786115106	0.394	0.761629745138653	0.800831276138437
Rv2374c	HrcA	Heat-inducible transcription repressor HrcA	-6.05086031834509	0.39	0.524376717477529	0.602672718024348
Rv2488c		Adenylyl cyclase class-3/4/guanylyl cyclase / Disease resistance domain-containing protein / Tetratricopeptide repeat-containing protein / Transcriptional regulator, LuxR family	-5.78515131695264	0.412	0.581550337532514	0.649700767712105
Rv2912c		Transcriptional regulator, TetR family	-5.54094765997473	0.433	0.624263992310717	0.691954078804527
Rv1287		Predicted transcriptional regulator of sulfate adenylyltransferase, Rrf2 family	-5.53661314124929	0.419	0.63388800226149	0.691954078804527
Rv3164c	MoxR3	Probable methanol dehydrogenase transcriptional regulatory protein MoxR3	-5.19383418109771	0.42	0.52681181645485	0.602672718024348
Rv0043c		Transcriptional regulator, GntR family	-3.5555602487766	0.469	0.406674369743563	0.504135795969557
Rv1186c		Regulator of polyketide synthase expression	3.47686462322082	0.42	0.641218307318984	0.694653166262233
Rv2282c	CysB	Cys regulon transcriptional activator CysB	2.92834165866526	0.45	0.742136603918813	0.786115069336224
Rv3557c		Transcriptional factor in putative operon for degradation of branched-chain alkanes, nitroalkanes and may be also cyclic ketones, alkenoic acids	-2.75558884763734	0.465	0.681918906317784	0.727719429876441
Rv3911	SigM	RNA polymerase sigma-70 factor, ECF subfamily	1.6728321374361	0.4	0.846104921364089	0.876760896775831
Rv3082c	VirS	Transcriptional regulator, AraC family	-1.39257241906614	0.534	0.806547524376506	0.841870773619273
Rv0158		Transcriptional regulator, TetR family	-1.11556439306725	0.481	0.919885082059522	0.939596905246512
Rv2745c	ClgR	Transcriptional regulator, XRE family	-1.08026021975985	0.512	0.917905070823012	0.939596905246512
Rv0653c		Transcriptional regulator, TetR family	0.990588193034014	0.509	0.928494646572871	0.941664783403692
Rv1379	PyrR	Uracil phosphoribosyltransferase (EC 2.4.2.9) / Pyrimidine operon regulatory protein PyrR	-0.279452521895507	0.513	0.959851695684022	0.966611214667712
Rv0054	Ssb	Single-stranded DNA-binding protein	-0.139079526031651	0.514	0.98695177816644	0.98695177816644
