# Supplementary material for: Multi-omic regulatory networks capture downstream effects of kinase inhibition in Mycobacterium tuberculosis
Source: NPJ Syst Biol Appl. 2021 Jan 29;7:8. doi: 10.1038/s41540-020-00164-4 (PMC7846781; doi:10.1038/s41540-020-00164-4)
Supplement: Supplementary file 2 — Supplementary Data 2 [file 41540_2020_164_MOESM2_ESM.csv]

RV	Gene	Product	Node Strength Diff.	Perm. P-value	t-test P-value	t-test Adj. P-value	logFC.12hr	adj.P.Val.12hr	logFC.24hr	adj.P.Val.24hr	logFC.48hr	adj.P.Val.48hr
Rv2913c		N-acyl-D-glutamate amidohydrolase	64.566609013053	0.001	7.18935594184643e-10	1.21061442851261e-08	-0.398252424996796	0.21640817894084	0.507498052815679	0.069232128322864	0.856342551704037	0.00158688223670722
Rv0623	VapB30	Possible antitoxin VapB30	63.1589314057595	0.001	1.46091466524493e-08	8.93180750720514e-08	0.240846142547517	0.197719187059973	0.587582810595491	0.000299793858207575	1.21778289128754	6.12714302288919e-12
Rv3182		Conserved hypothetical protein	47.5382093665088	0.001	1.81432880454312e-08	1.03297172911953e-07	0.397518726569001	0.0425004258745301	0.596992652706101	0.000575479139441849	1.04951183464244	2.92490210910046e-09
Rv1285	CysD	Sulfate adenylyltransferase subunit 2 (EC 2.7.7.4)	46.8053136157847	0.001	1.63121031693708e-10	5.94610894538627e-09	-0.220731021714676	0.342688088928625	0.61684732861788	0.00198124791919714	1.11204826932804	8.8699962535722e-08
Rv1652	ArgC	N-acetyl-gamma-glutamyl-phosphate reductase (EC 1.2.1.38)	41.1944534324067	0.001	4.65235514195621e-09	3.9087651869205e-08	-0.396623447617471	0.00714559227730485	0.164378117611933	0.202116177767199	1.48775758103744	4.70298250132563e-19
Rv3453		PROBABLE CONSERVED TRANSMEMBRANE PROTEIN	37.3645504625659	0.001	6.8668246777135e-10	1.17608698560274e-08	-0.574690472249173	4.05509499817297e-07	-0.736106754659978	3.48829398303833e-11	-0.357242561760432	8.1823997399744e-05
Rv1219c		Transcriptional regulator, TetR family	37.2517781147828	0.001	7.84678138145117e-11	4.18970820770045e-09	0.356363116400277	0.0229834926792639	0.749915637033268	3.57868256621064e-07	0.834760611937867	6.36664716192759e-09
Rv2595	VapB40	Possible antitoxin VapB40	36.1592377951213	0.001	3.29924884501981e-08	1.59310023209097e-07	0.0444401596211641	0.772530881871868	0.61908843642174	6.80184456280337e-07	0.976254299468684	6.23242689908955e-13
Rv2515c		DNA-binding protein	33.7976917090036	0.001	6.36116809914814e-10	1.12230740529909e-08	0.18524534202523	0.350251378047305	0.290144553946073	0.0838298934381312	0.723777046225664	5.09998549096705e-06
Rv0620	GalK	Galactokinase (EC 2.7.1.6)	33.650377276472	0.001	3.80875366149848e-09	3.3911318248296e-08	-0.0602438205736924	0.828494525733903	-0.62790503747724	0.00212402328843446	0.928951720129189	9.51557617360285e-07
Rv0587	YrbE2A	Conserved hypothetical integral membrane protein YrbE2A	33.4924688524323	0.001	4.09590564736676e-10	9.46344711781134e-09	0.111064429888247	0.430241372113585	0.558931578719556	8.46803451582656e-06	1.13367112678366	1.70843930806731e-14
Rv1464	Csd	Cysteine desulfurase (EC 2.8.1.7), SufS subfamily	32.8430138135482	0.001	6.38197712847071e-10	1.12230740529909e-08	0.190797450218676	0.417544182128954	0.274933106271589	0.180324236694654	0.551226023290617	0.00659819830262666
Rv1057		surface antigen, putative	32.8395328381476	0.001	1.14553891597941e-10	5.05819072455797e-09	2.31051669528387	7.29520218794304e-08	2.54865162630021	2.07972544150633e-10	3.78900958762132	6.76524143228234e-17
Rv1460		Iron-sulfur cluster regulator SufR	32.2189431552342	0.001	7.05618567948323e-11	4.05674649173818e-09	0.160614549024167	0.653390012446899	0.428408581433501	0.137693731024809	1.02622784541615	0.000365894747784712
Rv2499c		Oxidase regulatory-related protein	32.1071453061887	0.001	4.44578018158613e-11	3.23844537437163e-09	0.171105672322151	0.080854862618433	0.562261374383656	5.31045755719737e-09	0.913349857432805	4.16940391304829e-17
Rv0048c		Possible membrane protein	32.1049363020021	0.001	6.64466480028539e-09	5.08784160237652e-08	0.000424043650957273	0.997176556588935	-0.0690307574774938	0.522868314152392	0.0375709329007554	0.728978637721893
Rv1465		Putative iron-sulfur cluster assembly scaffold protein for SUF system, SufE2	31.7293368458083	0.001	2.04703523625383e-09	2.24721492510296e-08	0.235308934089807	0.337986526969454	0.245829573583088	0.253685141959606	0.488920379798883	0.0171506671729757
Rv2379c	MbtF	Long-chain-fatty-acid--CoA ligase (EC 6.2.1.3)	31.6450159330656	0.001	9.87632645091848e-10	1.49473112806464e-08	0.463763253942608	0.000177249107605562	0.865041540898051	3.06093172266687e-11	1.25694311873007	4.40320105053392e-17
Rv1778c		Unknown protein	31.5317950309703	0.001	8.83653192035765e-14	3.51163778515013e-10	-0.0288947719229968	0.89152877830447	-0.110946823677981	0.505165240526445	0.0520172079968875	0.748648190180208
Rv0575c		Oxidoreductase	31.5032425343788	0.001	1.06260704223956e-09	1.53623767364527e-08	-0.0404086134688342	0.798904968043556	0.0718015684489144	0.566292094964145	0.966969483239026	4.33843447159414e-13
Rv3530c		Short-chain dehydrogenase/reductase SDR	31.2330623899977	0.001	2.16979070114018e-10	6.48326935814367e-09	-0.20251631707985	0.177716984378568	0.127230112029812	0.340466998342043	0.482289636165222	5.02050840368178e-05
Rv2381c	MbtD	Polyketide synthetase MbtD	31.2032984588495	0.001	1.68980076150644e-09	1.94082896711752e-08	0.500339472654191	0.00135156140193562	1.11531364044258	1.51630846997941e-11	1.53745156955586	2.05669008685052e-16
Rv1654	ArgB	Acetylglutamate kinase (EC 2.7.2.8)	30.920411841136	0.001	4.32022550653557e-10	9.59816170555062e-09	-0.271248944266278	0.0573473434433437	0.151587547862078	0.227094022178748	0.41757058596619	0.000411945928995231
Rv1152		Transcriptional regulator, GntR family	30.8675156743977	0.001	2.16193055718459e-10	6.48326935814367e-09	0.450225906310091	0.00420159404271192	0.979986131264535	3.37454044156951e-10	1.69345139826212	2.41888227458693e-19
Rv1462		Iron-sulfur cluster assembly protein SufD	30.8111157845131	0.001	2.36220923317788e-10	6.90251433283006e-09	0.18727934813523	0.449958122334079	0.294986557947642	0.169614830857612	0.548182613803968	0.0100415034431314
Rv2693c		PROBABLE CONSERVED INTEGRAL MEMBRANE ALANINE AND LEUCINE RICH PROTEIN	30.7278017326712	0.001	6.95239991723317e-09	5.25796945331552e-08	0.396482208577397	5.32957422387459e-06	0.634233581503419	1.88125533117507e-12	0.950185958579473	1.68677113499392e-19
Rv2687c		PROBABLE ANTIBIOTIC-TRANSPORT INTEGRAL MEMBRANE LEUCINE AND VALINE RICH PROTEIN ABC TRANSPORTER	30.5999754150892	0.001	1.41314681767523e-09	1.75860301879758e-08	0.559953404370875	1.9233532832174e-09	0.866056263348492	1.32539680965797e-17	1.3046259995901	8.11777750609672e-27
Rv3802c		Probable conserved membrane protein	30.4378280377667	0.001	4.72329183282143e-10	9.72557603297013e-09	0.422212985638156	2.63842870751545e-13	0.640526674231621	7.67404683731583e-22	0.723431683713283	3.58205169760073e-24
Rv1585c		Putative phiRv1 phage protein	30.3931994787926	0.001	5.37693089696844e-09	4.30804906946625e-08	0.370858985401369	0.0368629522297173	0.730926447028103	7.2054844702804e-06	1.15157250211476	9.7505710862538e-12
Rv0792c		PF00070 family, FAD-dependent NAD(P)-disulphide oxidoreductase	30.3768045317279	0.001	5.685009978712e-10	1.06699685904829e-08	0.0598296982957862	0.729884342241443	0.197925668714507	0.147230231739092	0.746975513038908	1.55822114197503e-07
Rv0609	VapC28	Possible toxin VapC28. Contains PIN domain.	30.317467464101	0.001	1.07853626307758e-09	1.53623767364527e-08	0.160899785983979	0.226887624183815	0.352751270619756	0.00254443843327329	1.00271976023903	1.84367773418715e-13
Rv2498c	CitE	Hydroxymethylglutaryl-CoA lyase (EC 4.1.3.4)	30.125927754869	0.001	9.4127741210416e-10	1.4498590836054e-08	0.371958814685424	7.87897764401624e-05	0.842241449209752	7.63072336646015e-16	1.05391803530713	1.49990600864397e-20
Rv1750c	FadD1	Long-chain-fatty-acid--CoA ligase (EC 6.2.1.3)	30.0297968886569	0.001	3.83644392419809e-13	5.29345346338649e-10	0.0362189899000436	0.724581228949505	-0.0545380067676335	0.524778029795061	0.00912189197428948	0.913266114170697
Rv3242c		Competence protein F homolog, phosphoribosyltransferase domain; protein YhgH required for utilization of DNA as sole source of carbon and energy	29.9882264400792	0.001	6.67566418578015e-09	5.10174797582506e-08	0.173563921769277	0.0279235583874851	0.327629812635972	8.0057292485787e-06	0.589986561065885	3.75162007611664e-13
Rv2123	PPE37	PPE family protein	29.9639657016749	0.001	6.80778995540807e-08	2.83586554326957e-07	0.377288256451363	0.00369432344468205	0.850982115499355	1.15891244264926e-10	1.16336813962785	1.38503161976834e-15
Rv2501c	AccA1	Methylcrotonyl-CoA carboxylase biotin-containing subunit (EC 6.4.1.4)	29.9474413622304	0.001	2.14672651197778e-09	2.31194882346875e-08	0.323527293603888	0.0026605661342826	0.786306528409663	5.68707644307163e-12	1.12332164452635	9.17863717585098e-18
Rv0586	Mce2R	Transcriptional regulator, GntR family	29.8983062633411	0.001	1.13405358393528e-08	7.51227151900028e-08	0.114640718139488	0.542047337158342	0.644374151602942	6.57694955156472e-05	1.76278375080802	4.7173310574246e-17
Rv0648		Alpha-mannosidase (EC 3.2.1.24)	29.7619695351791	0.001	3.320509277046e-09	3.13110243113728e-08	-0.237850615720339	0.00345528719017802	-0.225551475490327	0.00149052383132871	0.128089405564629	0.053390438470146
Rv2086		putative transposase	29.7225980545758	0.001	8.01633489672435e-09	5.83459979479534e-08	0.657467469922291	0.0005430892104515	0.706734132328416	1.77385342135304e-05	1.61609418617874	1.04920765086081e-17
Rv2583c	RelA	GTP pyrophosphokinase (EC 2.7.6.5), (p)ppGpp synthetase I	29.652280801059	0.001	2.21971114307135e-12	9.80125786951727e-10	0.0836043128747832	0.0810374546007306	0.194404793458057	1.90285514719462e-05	0.210187126892324	3.89986592695452e-06
Rv2653c		Possible PhiRv2 prophage protein	29.6210065179896	0.001	1.00985631131329e-10	4.81090071282705e-09	-0.099772060742048	0.685663965636773	0.468856501836056	0.0168276177971551	0.541288361090496	0.00181388910558536
Rv0485		Transcriptional regulatory protein	29.5926567049044	0.001	3.57186275365628e-09	3.28578300533103e-08	0.25582753592869	0.0600304596323285	0.389140614848392	0.00209406694232627	0.878846188888348	8.4493941164172e-10
Rv1779c		Possible integral membrane protein	29.4834449269407	0.001	1.10787878725964e-11	2.09652871455706e-09	0.0752372701187465	0.764561335183367	0.150321282646161	0.468302220585889	0.528881415381727	0.00754915843478883
Rv1582c		DNA primase/helicase, phage-associated	29.4410210452481	0.001	9.49948391826408e-08	3.65803770263386e-07	0.0963828121985184	0.572392443672484	0.0753898183539805	0.606690544570739	0.434301798961281	0.000762315390340417
Rv0764c	Cyp51	Cytochrome P450 51	29.4159765516736	0.001	1.94454090532896e-10	6.23193996594944e-09	-0.00221193164220335	0.988033824690078	0.0752030723478319	0.498665832453856	0.462128314964872	1.20986603114438e-05
Rv0959		FIG019045: long form Mg-chelase associated protein with vWA domain	29.415885978861	0.001	1.57461912164193e-08	9.36756944521708e-08	0.205937200766517	0.000922585489075036	0.249870422238879	1.34029376461484e-05	0.437066648131115	8.27355421761758e-12
Rv1801	PPE29	PPE family protein	29.390546919237	0.001	2.15424915357533e-10	6.48326935814367e-09	0.107135731428129	0.402428372066105	0.58172786774688	2.86256859865405e-07	1.36710891653298	2.56119927347202e-22
Rv1733c		Possible membrane protein	29.3493895811253	0.001	6.27972582910859e-10	1.11908656703487e-08	-0.224027294961395	0.527361072242498	0.334576489446269	0.246823944803394	0.48511239623268	0.0714346185410728
Rv1346	MbtN	Isovaleryl-CoA dehydrogenase (EC 1.3.99.10)	29.3436475535811	0.001	1.42995040007999e-09	1.7593259721108e-08	0.0818357634450679	0.40115573369595	0.077373501890186	0.365840878908278	0.259556289007101	0.00160399537458524
Rv2378c	MbtG	L-lysine 6-monooxygenase MbtG (EC 1.14.13.59)	29.3093467342464	0.001	1.1342131130851e-08	7.51227151900028e-08	0.469484099507877	7.02485855556764e-05	0.862494681558725	1.40708651019144e-12	1.21314825819915	1.04745081196617e-18
Rv2502c	AccD1	Methylcrotonyl-CoA carboxylase carboxyl transferase subunit (EC 6.4.1.4)	29.2982073687645	0.001	2.50946552219468e-09	2.5702618518561e-08	0.14196105219926	0.129181108990624	0.473572391402747	1.53057547291371e-07	0.670500874846301	6.47240547803022e-12
Rv2547	VapB19	DNA-binding protein, CopG family	29.226208054868	0.001	7.30281058208053e-09	5.45991042162933e-08	0.0707163115752074	0.504609417009155	0.419532126987304	5.0982217633683e-06	0.589292121638469	5.58608600597302e-10
Rv1854c	Ndh	NADH dehydrogenase (EC 1.6.99.3)	29.1756323918314	0.001	8.68554911971927e-12	2.01946398173536e-09	0.326626581078825	0.0879297864228278	0.565790515650134	0.00120948631907899	1.18037839463196	2.39001528846193e-09
Rv1072		PROBABLE CONSERVED TRANSMEMBRANE PROTEIN	29.1466286246411	0.001	2.20618947770019e-09	2.35682714633886e-08	0.761590014390862	1.30428159264601e-13	1.08296111681657	2.43288049679476e-20	1.31012447964587	4.23284747462064e-24
Rv2492		Hypothetical protein	29.1304981274166	0.001	1.0851779297364e-08	7.28462346752101e-08	0.109424738232207	0.550050705680523	0.278005532887738	0.0639402069328998	0.891440378202269	6.83376398995213e-09
Rv1412	RibC	Riboflavin synthase eubacterial/eukaryotic (EC 2.5.1.9)	29.1022001110818	0.001	6.16319118807696e-10	1.10326674691071e-08	0.242072085882787	0.000123183956610155	0.482288123401634	4.73227467295481e-13	0.57308106440048	1.6831670602356e-16
Rv0763c		Ferredoxin	29.0663088988648	0.001	1.74390067877004e-10	5.95364032129794e-09	0.057406257119609	0.83353221780247	0.0681635022145493	0.767398484224518	0.519929229742522	0.00635991233443353
Rv1575		Probable PhiRv1 phage protein	28.9779932386962	0.001	1.35515038127465e-08	8.52115128985041e-08	0.776410817761036	0.0226719826397938	0.807456912858992	0.00389881188570006	1.65890380051493	4.25891367080143e-09
Rv2651c		PhiRv1 phage, prohead protease, HK97 family	28.943054578185	0.001	1.50481045673897e-09	1.81215659244869e-08	0.609351617751868	0.0768315579240563	0.904654929474901	0.00228763401548825	1.60696603197897	4.95790669330661e-08
Rv1949c		Conserved hypothetical protein	28.8327012074972	0.001	1.88278622931563e-07	6.37324742359483e-07	-0.00890538012883901	0.942425275965445	-0.171405033569526	0.0674431897617556	0.238787470409564	0.00692180858488497
Rv0628c		Conserved hypothetical protein	28.6452617442008	0.001	2.22137881218751e-09	2.36669152805179e-08	0.335716083076663	9.43307329563736e-05	0.468662546091104	1.72821816254901e-08	0.651601181133874	6.39631658920069e-13
Rv0005	GyrB	DNA gyrase subunit B (EC 5.99.1.3)	28.6152494038532	0.001	5.46823585393225e-09	4.37238818582027e-08	0.237678451557661	0.105967414936573	0.426616979872787	0.00194925918687177	0.654184529989628	4.14086331505813e-06
Rv2627c		Conserved protein	28.6049628083588	0.001	1.02686634670651e-09	1.53623767364527e-08	-0.0815559922568667	0.87769227623272	0.343392238452855	0.408687277185996	0.191169873081149	0.660071348810918
Rv2695		Conserved hypothetical alanine rich protein	28.5698604215386	0.001	3.87566904554314e-09	3.39339815899623e-08	0.0646445311312878	0.487942878906263	0.208480453303957	0.00639818134629056	0.403706100126692	1.69435417653515e-07
Rv0186A	MymT		28.564518050363	0.001	1.36266365968448e-09	1.73129919360923e-08	0.79624218375193	0.0020955199473164	2.34269418764644	5.74118688845371e-15	2.81427034691214	1.23167192291025e-17
Rv3132c	DevS	Two component system sensor histidine kinase DevS	28.5597780513433	0.001	1.98646063021503e-10	6.31535563557963e-09	0.0335378778946733	0.881788827261944	0.234058996987807	0.177083916972752	0.0239355593281658	0.899896126888717
Rv2372c		Ribosomal RNA small subunit methyltransferase E (EC 2.1.1.-)	28.5285147333528	0.001	6.95946636246594e-09	5.25796945331552e-08	0.36978467059927	9.9534691361845e-07	0.438466536938871	2.0154141438328e-09	0.558721156402032	7.23905292267488e-13
Rv2630		Archease	28.4889012146884	0.001	1.26239444376555e-09	1.67411715379368e-08	0.358015137479081	0.142775463087352	0.744440410704162	0.000517966734061739	0.839493941196997	4.30635030269669e-05
Rv2053c	FxsA	Cytoplasmic membrane protein FsxA	28.4717475658603	0.001	3.09745225141689e-08	1.52298998723133e-07	1.39599564653796	1.86201044105709e-10	1.84033699456403	7.54778930771965e-16	2.05210780703369	6.97344135283315e-18
Rv0765c		oxidoreductase, short-chain dehydrogenase/reductase family	28.37426571234	0.001	3.00001813810307e-10	8.05545410866323e-09	0.00387317882344629	0.98000165825005	0.444318563322437	3.73793813725599e-05	0.871500651150015	1.04863987858684e-13
Rv0626	VapB5	Possible antitoxin VapB5	28.2972942824336	0.001	2.41345897355707e-09	2.50092216700336e-08	0.0643978172349566	0.482122605939078	0.113947913437211	0.138833959626955	0.453135962407916	1.52079211565554e-08
Rv1681	MoeX	Molybdopterin biosynthesis protein MoeX	28.2933718817045	0.001	3.62939272695854e-09	3.32331951542241e-08	-0.060177398914826	0.742081229346393	-0.0608595336574673	0.695423387962326	0.528851584868248	0.000113174350035309
Rv0982	MprB	Osmosensitive K+ channel histidine kinase KdpD (EC 2.7.3.-)	28.2576155127635	0.001	5.78563432903817e-09	4.54389541968334e-08	1.07170502201062	5.9573837519636e-12	1.42796243698436	2.07406888713796e-17	1.74346266455489	4.72604061277807e-21
Rv1355c	MoeY	Molybdopterin biosynthesis protein MoeY	28.2094935314624	0.001	5.75431656497901e-09	4.52824832261912e-08	0.481071025753146	0.0375424237584763	0.765232306670947	0.000227628495186117	1.82953174381156	4.98165737105106e-14
Rv2866	RelG	Putative uncharacterized protein BCG_2888	28.1427423782129	0.001	5.09191235745523e-09	4.17816057250807e-08	0.477624764783478	1.39229257848411e-05	0.687316202903343	1.05374446857321e-10	0.846423092415164	8.95552265171847e-15
Rv2686c		D-alanyl-D-alanine carboxypeptidase (EC 3.4.16.4)	28.1223513027644	0.001	6.17203230305082e-07	1.66854805253904e-06	0.46044193329614	1.29159503659965e-08	0.562881654807303	2.10824499539438e-12	0.919257193767217	1.3733707375275e-21
Rv2385	MbtJ	Acetyl hydrolase MbtJ	28.1069965653666	0.001	8.06607127036377e-09	5.86006713499554e-08	0.237650335611656	0.0827104928620941	0.586743913339965	3.01645285367107e-06	0.713268641786605	1.67257935940128e-08
Rv0627	VapC5	Possible toxin VapC5	28.0940921482457	0.001	2.85710381812517e-08	1.43541473744999e-07	0.252126654982667	0.0169643547971924	0.484615535921854	9.64561429777513e-07	0.720248784709368	9.32713147144083e-12
Rv0539		Glycosyltransferase (EC 2.4.1.-)	28.0377152351331	0.001	4.44676284588108e-08	2.01498694977553e-07	0.227194625337792	0.041244505019	0.22967486572789	0.0219939368542373	0.610387262693137	2.21729729485528e-08
Rv2711	IdeR	Iron-dependent repressor IdeR/DtxR	27.9711893459592	0.001	1.17675950760441e-11	2.12565558328178e-09	0.775193401421086	1.42556779978578e-08	1.26865700962481	1.39213092211829e-16	1.65225427433991	2.35779531029241e-21
Rv2029c	PfkB	Tagatose-6-phosphate kinase (EC 2.7.1.144) / 1-phosphofructokinase (EC 2.7.1.56)	27.8947055434969	0.001	2.79586708450864e-09	2.77076703088213e-08	-0.0241190333905283	0.961117283153318	0.552007925970888	0.124530391004717	0.463751860116069	0.20236409964621
Rv0767c		Transcriptional regulator, TetR family	27.8720779373636	0.001	1.00142811572164e-09	1.50745277722644e-08	-0.130885961624617	0.488478018982221	0.629657208178939	6.95125067424117e-05	1.44708852636126	3.45053753197023e-16
Rv0679c		Cell division protein DivIC (FtsB), stabilizes FtsL against RasP cleavage	27.8643669295911	0.001	6.10854942635668e-10	1.10050702117588e-08	0.722109441841047	6.05971447486313e-10	0.889857722018317	4.65565205585422e-14	0.955925632707584	2.05854027891691e-15
Rv1969	Mce3D	MCE-family protein Mce1D	27.8606464236907	0.001	4.90894635557431e-09	4.08244244144093e-08	-0.114549581196463	0.579156038369795	0.171592992896018	0.306369551711526	0.402844591316628	0.00674643343774886
Rv0366c		Conserved hypothetical protein	27.844061709467	0.001	1.35470255709316e-07	4.8720253048762e-07	0.099649182679296	0.490686086326732	0.315222832572586	0.0076419799132111	0.674040282835358	3.54872739544293e-08
Rv000X1	SocA		27.615955395523	0.001	2.41659313570531e-09	2.50092216700336e-08	0.546781747195388	0.025678241046178	1.92563658199441	2.93874445209174e-14	3.11526712014067	4.57705543395715e-26
Rv1647		Purine cyclase-related protein	27.5907335889228	0.001	8.16943941906605e-09	5.90279131843063e-08	-0.0624756986073276	0.492747138055801	-0.0192966672720472	0.821463206992012	0.0142563229849193	0.859123511933445
Rv1586c		Probable phiRv1 integrase	27.5567814058589	0.001	3.85611547726701e-09	3.39339815899623e-08	0.226137382139688	0.245253502786444	0.692732886258755	5.64510730516852e-05	1.16023980758032	1.91333654049426e-10
Rv3837c		putative phosphoglycerate mutase	27.5406960351141	0.001	1.04754495643673e-08	7.11614300321295e-08	0.275420692571761	5.77040045344781e-05	0.519363523454238	7.326945036934e-13	0.814153737901841	4.72604061277807e-21
Rv1430	PE16	PE family protein	27.5054512124515	0.001	5.97316318992103e-10	1.09388712058738e-08	-0.0299804022821215	0.678863653393088	-0.0966472264972786	0.0979092597519476	0.0804126835194099	0.157005099280345
Rv1767		Possible carboxymuconolactone decarboxylase family protein (EC 4.1.1.44)	27.5021269850745	0.001	2.2611314753486e-07	7.40786189862766e-07	0.393978578081737	0.000739717009131566	0.776027731086605	2.33212504703986e-11	1.69726186605942	3.54846061468068e-27
Rv000X2	SocB		27.4309545246288	0.001	1.44045388761363e-08	8.84425433895815e-08	0.798195384560804	0.0317468629574869	2.1644001747369	4.87224454990067e-10	2.92569208366959	3.09036299956757e-18
Rv0847	LpqS	PROBABLE LIPOPROTEIN LPQS	27.2451593975727	0.001	4.91043655513026e-09	4.08244244144093e-08	0.755422876111525	0.0332231998791475	2.71091290065817	1.00427232599969e-12	3.16549701084158	2.26823399514103e-16
Rv1937		Monooxygenase, FAD- and [2Fe-2S]-containing component B	27.235469919306	0.001	9.21878886226996e-10	1.42550455014244e-08	0.358317597448433	0.000239470081627919	0.546261619284119	8.10465525087272e-09	0.870741139811956	1.01000899170178e-15
Rv2037c		lysophospholipase-like family protein	27.2092841305496	0.001	9.09691793407025e-10	1.4232736956691e-08	0.297019421939284	1.78877588256452e-05	0.481312366474206	1.02178211351198e-11	0.642439031118657	2.53610258592624e-17
Rv0751c	MmsB	3-hydroxyisobutyrate dehydrogenase (EC 1.1.1.31)	27.1966575296292	0.001	1.10447063999158e-10	5.01318385585056e-09	0.0823347379416397	0.593526787092366	0.319290555351033	0.0106454121316696	0.358396903675876	0.00327247476375645
Rv1395		Transcriptional regulator, AraC family	27.1497492468391	0.001	8.85283466710112e-07	2.2566494526658e-06	0.219760157150456	0.175986295450103	0.522791062976808	0.000285089275071863	1.05270937234527	1.51038270942671e-11
Rv3540c	Ltp2	Lipid carrier protein IgrF	27.1318164814561	0.001	4.26249310660085e-08	1.94702846041745e-07	-0.0728365886551527	0.33684289682377	-0.00980571430133104	0.896807726502524	0.0883182798641986	0.156913858485486
Rv1259	UdgB	Uracil-DNA glycosylase, family 5	27.1166436679845	0.001	2.78325352253119e-09	2.76516237463474e-08	-0.136354249327331	0.316091157577617	-0.369300851837422	0.00149767160103497	-0.00192182703486843	0.98558683255794
Rv1287		Predicted transcriptional regulator of sulfate adenylyltransferase, Rrf2 family	27.0814577858245	0.002	4.54065022809139e-10	9.59816170555062e-09	-0.244465224045356	0.068697441482386	-0.0130181079472598	0.92338742815425	0.224571439937456	0.0440980575155333
Rv1028c	KdpD	Osmosensitive K+ channel histidine kinase KdpD (EC 2.7.3.-)	26.9818718709505	0.001	1.76295193272728e-10	5.95364032129794e-09	0.204976184916914	0.0287906802082985	0.406019077222902	4.83467788326301e-06	0.633998873262776	6.08501550842952e-11
Rv1970	LprM	MCE-family lipoprotein LprK (MCE-family lipoprotein Mce1e)	26.9768539762821	0.001	4.14853508550717e-09	3.56845853458993e-08	-0.0827243705724596	0.709562146366012	0.289340204348413	0.0922248035457645	0.495420529264917	0.00154060601653366
Rv1349	IrtB	ABC transporter ATP-binding protein	26.8806275967487	0.001	5.69758197078557e-08	2.45310842382469e-07	0.166265575022749	0.136387748934859	0.438710245235264	1.73934875490733e-05	0.44816457592996	7.79246804145699e-06
Rv2784c	LppU	Lipoprotein LppU	26.8544669993083	0.001	2.05371891519643e-06	4.68511995923686e-06	-0.104801462377219	0.274827219702355	-0.225506530358648	0.0075954648056201	0.0352539545580761	0.687269232623911
Rv1041c		Mobile element protein	26.8300963505511	0.001	7.50156128542983e-08	3.05442669552235e-07	0.36853462922921	0.291154772046197	0.4710818764919	0.113359882939452	0.389127199220433	0.168289937064216
Rv0846c		Multicopper oxidase	26.7800649349639	0.001	4.24612187036747e-09	3.63665696397421e-08	-0.0412783532099379	0.821350011787069	0.723859286660583	9.59521256838443e-07	1.20064156169726	8.00330030757139e-14
Rv1973		MCE associated membrane protein	26.7632284992177	0.001	1.64645334294851e-08	9.66470544295031e-08	-0.218470043511199	0.279216238635863	0.0821520199865864	0.654876513616566	0.191437994628497	0.2324437778628
Rv1195	PE13	FIG018298: PE family protein	26.7349910019755	0.001	3.01767741436442e-08	1.49577096319564e-07	0.612274727439441	0.0232067008055965	0.622628648786474	0.0144661019533474	0.819753083866908	0.00121479828411276
Rv1656	ArgF	Ornithine carbamoyltransferase (EC 2.1.3.3)	26.6785676873526	0.001	8.39547085385656e-09	6.02231068108772e-08	-0.267678115959888	0.0262580480808115	-0.0115168488295136	0.923735095477728	0.220978334416684	0.0298314308936162
Rv1577c		PhiRv1 phage, prohead protease, HK97 family	26.5986770193939	0.001	1.30766333343789e-09	1.69441099680276e-08	0.614194485384255	0.0396138786162813	0.936185831221795	0.000438771216586015	1.40041554645191	1.2444657059613e-07
Rv1657	ArgR	Arginine pathway regulatory protein ArgR, repressor of arg regulon	26.5864730518847	0.001	9.41236113481854e-09	6.57778139604174e-08	-0.240141352084538	0.164387982893813	0.162377248136947	0.273387458081113	0.261231362703535	0.0514154841681154
Rv2034		Transcriptional regulator, ArsR family	26.5608811019881	0.001	1.37733646068094e-09	1.73129919360923e-08	-0.0750202627927328	0.786550257450884	1.63913409638389	4.98072653254442e-13	3.70685956525439	3.13532174132303e-31
Rv2322c	RocD1	Ornithine aminotransferase (EC 2.6.1.13) ; N-terminus domain	26.4537266781014	0.001	4.75549163618359e-11	3.25833168313682e-09	0.792094755188339	4.26198262374476e-10	1.38610929764166	1.63079602625284e-21	1.54820137344513	2.69828337313786e-25
Rv2033c		Conserved hypothetical protein	26.4410162080342	0.001	7.78982038991092e-09	5.70105823747809e-08	-0.58652366285185	0.0114320580310834	-0.25230784342671	0.232407340683312	-0.0252541037858425	0.905414772661738
Rv0080		Conserved hypothetical protein	26.4111375340372	0.001	7.41421337082302e-10	1.23234575128975e-08	-0.0199475489954892	0.955501313918971	0.762580727143527	0.00397855335180396	0.858145393667213	0.00119854212137531
Rv0902c	PrrB	Sensor-type histidine kinase prrB (EC 2.7.13.3)	26.4083346793082	0.001	1.1899045740203e-10	5.09805259111842e-09	0.232667434978966	0.00027629823908669	0.560409528294429	6.19599224382539e-15	0.699677463822205	6.42009621624489e-19
Rv3176c	MesT	Epoxide hydrolase (EC 3.3.2.9)	26.3882725986287	0.001	3.74977827860397e-09	3.37028619910284e-08	0.469571587612973	0.0828598460414673	0.520439979106675	0.0206589977383742	0.908640942929764	1.11035171404586e-05
Rv2171	LppM	Lipoprotein LppM	26.3878939295311	0.001	7.24783595655287e-11	4.05674649173818e-09	-0.282828737833058	0.0140574685019996	-0.243582722946347	0.0185794777633801	-0.281566764163381	0.00573064838391358
Rv1831		Hypothetical protein	26.3277369042929	0.001	6.89452947434605e-09	5.22879010134565e-08	0.318251469077005	0.00558864671150004	0.533594800988952	1.22687201032596e-06	0.691551678183161	2.03788008693447e-09
Rv3402c		DegT/DnrJ/EryC1 family protein	26.2941189011579	0.001	2.5722276089358e-08	1.3344689971163e-07	0.281987610082505	0.0733188350343205	0.639135013430313	1.37848813604891e-05	0.714314114052092	1.31700936726168e-06
Rv1736c	NarX	Respiratory nitrate reductase NarX	26.2867614107631	0.001	7.98233771153727e-10	1.29530171221097e-08	-0.226723967612863	0.521722189886073	0.260516062418837	0.400097541945239	-0.046586367228457	0.88740853097005
Rv1093	GlyA1	Serine hydroxymethyltransferase 1 (EC 2.1.2.1)	26.253199037607	0.001	4.06225172371177e-11	3.23844537437163e-09	0.134623382612808	0.136583394740143	0.149483780296363	0.0669145621299008	0.205135302311698	0.011050609508007
Rv2624c		Universal stress protein family	26.2299747586997	0.001	3.85104291109712e-09	3.39339815899623e-08	0.226728158695394	0.654881431107217	0.97357514662273	0.0189602258569253	0.664551870275416	0.120101394898083
Rv2122c	HisE	Phosphoribosyl-ATP pyrophosphatase (EC 3.6.1.31)	26.2066754252666	0.001	7.4424504355697e-10	1.23234575128975e-08	0.143165980152951	0.642800083846095	1.46632314971439	8.44912086388439e-09	1.9245364200823	3.36035927502458e-14
Rv2745c	ClgR	Transcriptional regulator, XRE family	26.1804959678092	0.001	6.89552762067034e-10	1.17608698560274e-08	1.29631129279863	6.97036759764013e-16	2.05092997884243	8.22456362893781e-26	2.34716208937008	1.98807641906588e-28
Rv1998c		PEP phosphonomutase and related enzymes	25.9865517808504	0.001	5.36353173771567e-10	1.03469296726612e-08	-0.114628466610628	0.621223226912302	0.237129368053486	0.212590585625152	0.064077971123587	0.739351120610816
Rv1737c	NarK2	Nitrate/nitrite transporter	25.9593364281975	0.001	2.28019457470914e-09	2.41260402676663e-08	-0.192102128098939	0.606591973914595	0.304448327381527	0.328223566182775	0.0505356766978835	0.879533022782884
Rv1576c		Phage major capsid protein	25.8908845556419	0.001	5.14412410230853e-09	4.18908794724879e-08	0.67982687022066	0.024641061233517	0.958235110977156	0.000427214556561014	1.41441271058532	2.83386806407965e-07
Rv2621c		Putative transcriptional regulatory protein	25.8016830389117	0.001	1.28209769725995e-09	1.68162253189773e-08	0.409591085248862	0.0440358175092354	0.730408229020131	7.46499838061333e-05	1.08707210142183	1.08166171398323e-08
Rv0754	PE_PGRS11	PE-PGRS FAMILY PROTEIN	25.7681080145426	0.001	2.63440803170646e-11	3.01533437038528e-09	0.0350315863792856	0.806782143961708	0.372701754417827	0.000834402428636409	0.787517682046911	2.81068616560728e-11
Rv2032	Acg	Dinucleotide-utilizing enzyme, Rv2032/acg (acr-coregulated gene)	25.6612321493777	0.001	1.49402577632316e-09	1.80463782222135e-08	-0.538618934325875	0.16210240936796	0.231669232087515	0.516412134058901	0.425976683095477	0.214088715259192
Rv0766c	Cyp123	putative cytochrome P450 hydroxylase	25.6575922569046	0.001	4.09155697840801e-09	3.53474944178118e-08	-0.0529940308646797	0.729884342241443	0.297089992624288	0.0140639112318302	0.816592640147165	3.86809330998167e-10
Rv1578c		Probable phiRv1 phage protein	25.6083679506597	0.001	3.02355268665795e-10	8.05622487373068e-09	0.55901227996149	0.0208127440478045	1.06834033127199	1.58644210646072e-06	1.4433001649888	3.40305113710124e-11
Rv1197	EsxK	ESAT-6-like protein EsxK	25.5796488650982	0.001	4.37287636962813e-08	1.99286819872732e-07	0.752086691984586	0.00157863778848674	0.784005419550649	0.000320450839633359	0.77634966777053	0.000311388078339924
Rv2004c		Conserved protein	25.4944591213638	0.001	2.34378198111747e-10	6.89939969848951e-09	0.218068477183031	0.225919137543585	0.504986015267916	0.001535685144004	0.415892369912313	0.00754915843478883
Rv1536	IleS	Isoleucyl-tRNA synthetase (EC 6.1.1.5)	25.491278593528	0.001	4.39366134778844e-08	1.99775860367406e-07	-0.014655272842969	0.922043338832468	0.487034915929677	5.99757725718097e-05	1.11120449185325	6.08683096329805e-14
Rv3175		putative amidase	25.3995667139186	0.001	7.45642532585129e-09	5.51618190043704e-08	0.166985303911058	0.24215349501372	0.00280478756117386	0.982769321767633	0.15141702128872	0.213905741429624
Rv0564c	GpdA1	Glycerol-3-phosphate dehydrogenase [NAD(P)+] (EC 1.1.1.94)	25.3981107407552	0.001	4.88953767562605e-09	4.08214763086931e-08	0.52600095853914	2.98067867272409e-07	0.939986921376008	2.05777452764633e-16	1.16667164250217	1.22941037080985e-20
Rv2813		Type II secretory pathway, component ExeA	25.3357436377414	0.001	5.62186680187616e-09	4.44161007368904e-08	-0.213808912482129	0.214350449568374	-0.0725465861122947	0.651632325767099	0.29455447028635	0.0290341012461878
Rv1353c		Transcriptional regulator, TetR family	25.2925541121071	0.001	4.05130575508096e-08	1.87425949600602e-07	-0.0247669131472232	0.832494793465154	0.0212536213479479	0.829110725876152	-0.0154539843022921	0.861873080135876
Rv1956	HigA	Possible transcriptional regulatory protein	25.2699471027838	0.001	3.77438806522557e-08	1.77344292333164e-07	0.0333515417292096	0.863064307407721	0.672981153358564	9.25000205982838e-06	1.27379012688177	5.29368406525194e-14
Rv2639c		FIG035174: membrane protein	25.2612099395859	0.001	4.53330015915239e-09	3.84621374249174e-08	0.201218145844835	0.0892880710187764	0.394689411001111	0.0001619881717129	0.529763601713906	3.93040555758347e-07
Rv3092c		Membrane protein, putative	25.1562972956095	0.001	1.14841348737552e-07	4.26921908216121e-07	0.428000029280656	0.0129908841362937	0.530242752497714	0.00083252964753378	0.88227138109429	1.77286935343605e-07
Rv0976c		expressed protein	25.1356818324402	0.001	2.99306867055585e-08	1.49053319508634e-07	0.213875936404834	0.204954995812526	0.422348432232371	0.0039711194565368	0.553504836288928	0.00010814587293917
Rv0083		Hydrogenase-4 component B (EC 1.-.-.-) / Formate hydrogenlyase subunit 3	25.1024695060721	0.001	1.99910316705999e-08	1.10955809858888e-07	0.0160013606530489	0.948467054364535	0.0478754369125856	0.811270328784456	0.184419158218666	0.26797170059345
Rv1216c		PROBABLE CONSERVED INTEGRAL MEMBRANE PROTEIN	25.0706322679413	0.001	1.83576139139659e-08	1.04070125098574e-07	0.39126048144867	0.0041213465691635	0.547169080693959	1.45251855425569e-05	0.627537979532615	4.73670238218364e-07
Rv0612		Conserved hypothetical protein	25.027855669935	0.001	2.9465213426856e-07	9.18390260065301e-07	-0.0429819645067608	0.77833072134497	-0.185994158425149	0.106704124932164	0.112331580201155	0.304405118876756
Rv3751		Integrase	25.0036817161788	0.001	1.08462129469382e-05	2.04115216916618e-05	-0.10908450501188	0.465485764240433	-0.387964174471429	0.00204987832019532	-0.254208344012791	0.0320961831269731
Rv1813c		Possible membrane protein	24.9800029830212	0.001	2.11503333983014e-09	2.29648701980464e-08	0.761546062066326	0.0286457652544318	1.63695055553703	1.46539834021885e-06	1.66747011140934	1.93407621700777e-06
Rv1066		Conserved hypothetical protein	24.9778609251641	0.001	1.41746302355996e-07	5.05796919655876e-07	0.313491472060282	0.161300402861873	0.376100327986525	0.0447812353192843	0.901135224781402	9.51557617360285e-07
Rv1674c		Transcriptional regulator, ArsR family	24.9521901678982	0.001	1.11011620361059e-10	5.01318385585056e-09	-0.156745434740832	0.225913799077593	-0.138491410902091	0.219366580155882	0.261168437079753	0.0118525691386558
Rv3430c		Mobile element protein	24.947668162218	0.001	1.09987806059687e-07	4.10716252180289e-07	0.446682018287756	0.0534845681046414	0.347374115452246	0.0942030311157843	0.792684666358183	0.000123723158186259
Rv1622c	CydB	Cytochrome d ubiquinol oxidase subunit II (EC 1.10.3.-)	24.9061608238302	0.001	7.90709903315385e-11	4.18970820770045e-09	-0.39529715762798	0.0414816589429871	-0.0487751758112092	0.800032861555892	-0.0976933024733189	0.54207101936741
Rv2234	PtpA	Low molecular weight protein tyrosine phosphatase (EC 3.1.3.48)	24.8716926429386	0.001	4.07833969074551e-10	9.46344711781134e-09	0.254451550923885	0.0173046969874516	0.408275626091471	3.34616234269067e-05	0.535205152916063	3.82530054803955e-08
Rv3131		Dinucleotide-utilizing enzymes involved in molybdopterin and thiamine biosynthesis family 2	24.8716019334754	0.001	1.22884563249052e-09	1.65054293551417e-08	-0.0601207936489487	0.909345378135399	0.6030456268237	0.130802296831995	0.262313907705764	0.543771646997722
Rv2030c		Erythromycin esterase homolog	24.7916696454795	0.001	5.31836325828607e-09	4.28705387189226e-08	0.0637794057371774	0.923215998343115	0.547507049014381	0.306846429751878	0.354528972824133	0.533014211706226
Rv1784		Type VII secretion protein EccCa, FtsK/SpoIIIE family	24.7896455010913	0.001	5.29864078051873e-08	2.31903066759707e-07	0.216670418384885	0.0267084721508126	0.318775963919274	0.000485766851653736	0.405661861322974	1.21788632805352e-05
Rv2319c		Universal stress protein family	24.7679598512736	0.001	1.95943246009158e-09	2.18729904393369e-08	0.395100372775909	6.51188939382136e-05	1.00487618752099	2.28364677363496e-18	0.936384303411766	3.71646179273966e-18
Rv2912c		Transcriptional regulator, TetR family	24.7000295434083	0.001	3.99914395368715e-09	3.49287869713247e-08	-0.446686268218088	0.0770955516290414	0.0640928661459572	0.793841282127567	0.233602810040439	0.253127524435703
Rv3080c	PknK	Transcriptional activator of maltose regulon, MalT	24.6737355514072	0.001	1.21617674502122e-10	5.14158126033439e-09	0.147928548238618	0.145931054284113	0.342777116132853	0.000211498804361492	0.496298263980901	2.33159999767024e-07
Rv2829c	VapC22	Possible toxin VapC22	24.6511958211705	0.001	6.06909525634656e-10	1.10050702117588e-08	0.18973172951697	0.18311431111978	0.453836364631595	0.000292044292402361	0.43280349657715	0.000289385826736375
Rv2694c		Conserved protein	24.6405244890249	0.001	5.11222517528361e-08	2.24983198743932e-07	0.50289546701876	0.00328908896277934	0.90536052673902	6.41844571079471e-08	1.48971176701661	2.24488804934781e-14
Rv3627c		D-alanyl-D-alanine carboxypeptidase (EC 3.4.16.4)	24.6013501143241	0.001	1.63569303672409e-10	5.94610894538627e-09	0.217798788719663	0.0509455890826346	0.318968863901634	0.00172239498512068	0.475550795628747	6.01547354534829e-06
Rv2932	PpsB	Malonyl CoA-acyl carrier protein transacylase (EC 2.3.1.39)	24.5990790618252	0.001	3.68849053572692e-09	3.34424073340703e-08	0.287103658950132	0.215113300177339	0.555147242819524	0.00967583741274644	0.789060554378231	0.000262543281100959
Rv2688c		ABC transporter, ATP-binding protein	24.5730718634292	0.001	1.26968363307423e-07	4.62486045631254e-07	0.371469202275649	1.06995814451433e-05	0.564958087401453	3.38826238335373e-11	0.867263807839881	2.4000360950398e-18
Rv1318c		Adenylate cyclase (EC 4.6.1.1)	24.5333654121024	0.001	2.51738791303877e-06	5.57953126961299e-06	-0.0399148517530739	0.789254761659715	0.0189545579369614	0.88684857409107	0.468289922574532	5.4805222425038e-05
Rv2016		Hypothetical protein	24.5279364782558	0.001	2.53593196238739e-05	4.40848364764981e-05	0.27106444480794	0.178681925139867	0.663549613547741	0.000304565114627617	1.16933261361151	2.66451442853181e-09
Rv1620c	CydC	Transport ATP-binding protein CydC	24.5150639098355	0.001	3.57045354387806e-09	3.28578300533103e-08	-0.0772239827038215	0.722420811961019	-0.000556335029994415	0.997506233232785	0.036111943961715	0.81963314619096
Rv1599	HisD	Histidinol dehydrogenase (EC 1.1.1.23)	24.5119842339065	0.001	1.21684763822124e-09	1.64481378037115e-08	0.327645201878613	0.102778341535954	0.598773290129039	0.00112566688509682	0.809075515279424	1.71086675557961e-05
Rv1600	HisC1	Histidinol-phosphate aminotransferase (EC 2.6.1.9)	24.4370700416501	0.001	1.74698735204656e-10	5.95364032129794e-09	0.217897486220454	0.174996805681408	0.532273280388306	0.000291332295035753	0.79793213206105	2.04734845346866e-07
Rv1621c	CydD	Transport ATP-binding protein CydD	24.4317645482588	0.001	1.37531414171248e-08	8.55320563249673e-08	-0.189634162065364	0.277862925132459	-0.0821928214032939	0.603492276953036	0.0609767987350933	0.686720559168793
Rv1907c		Hypothetical protein	24.3307242141831	0.001	6.51595257760503e-07	1.74373033962306e-06	0.40147608900573	0.0123430669808725	0.368083263683753	0.00971916822248233	0.686780197391046	2.67037847672997e-06
Rv2887		Transcriptional regulator, MarR family	24.3091789136107	0.001	3.4360030053257e-09	3.21286492780337e-08	0.169013286057502	0.184361242923574	0.0818795519465221	0.483402610734802	0.46637664746995	3.03753206213161e-05
Rv1396c	PE_PGRS25	PE-PGRS FAMILY PROTEIN	24.2908401926609	0.001	6.40233306072016e-07	1.71811532375527e-06	0.608781220021969	0.0479643565780299	0.697804170157924	0.0125076229850032	1.3122730717585	5.9661962323181e-06
Rv2743c		Possible conserved membrane alanine rich protein	24.1612995905164	0.001	1.44284951523715e-08	8.84425433895815e-08	0.576235100112795	1.90007268661313e-06	0.878279165857601	2.5829683810479e-12	0.869535691020994	2.90538255626606e-12
Rv3573c	FadE34	Acyl-CoA dehydrogenase (EC 1.3.99.-)	24.1417538187658	0.001	1.59082922930008e-08	9.43575426453511e-08	-0.202567043095432	0.0516829646202	-0.0782616141606818	0.41900887516948	0.145874037165094	0.100905083120787
Rv2828c		Conserved hypothetical protein	24.1069668685196	0.001	6.45485985371605e-09	4.96162728407497e-08	-0.00740455024809394	0.961768554945	0.392078906653652	0.00049235926495998	0.556534225244094	3.47296409014701e-07
Rv0124	PE_PGRS2	PE-PGRS family protein	24.0502881363194	0.001	1.45489693459559e-06	3.44973771961986e-06	-0.134926267868246	0.174788574265573	-0.351201198550576	8.75644581349902e-05	-0.0605976052427577	0.471168500402537
Rv1127c	PpdK	Pyruvate,phosphate dikinase (EC 2.7.9.1)	23.9694863555496	0.001	4.12127631987461e-12	1.48890473592561e-09	0.266566832094784	0.0144300611808649	0.374934920410525	0.000182444626591473	0.361104679846036	0.000208876954191047
Rv2877c		1-deoxy-D-xylulose 5-phosphate reductoisomerase (EC 1.1.1.267)	23.9575983395701	0.001	4.49109346700404e-08	2.0281369815766e-07	0.0580367320316997	0.626588681059692	0.258893682592833	0.00771126391307937	0.346748498503755	0.00030131662390914
Rv3428c		Mobile element protein	23.9518810423862	0.001	3.59033215080644e-07	1.06796257240305e-06	-0.0606437787148582	0.857798978106763	-0.00996455161213738	0.972053304030351	0.379784779625511	0.0880642116946839
Rv1959c	ParE1	plasmid stabilization protein ParE	23.9420589229979	0.001	1.65863139696897e-08	9.7075127710673e-08	0.174810723377981	0.127311180829163	0.533345727198936	7.55977950668541e-07	0.836744577854314	5.86080429287395e-13
Rv1773c		Transcriptional regulator, IclR family	23.9278931807437	0.001	4.06519804764536e-09	3.5273137644853e-08	1.63621731377896	1.90702881214847e-33	2.33606069822654	6.96393233250612e-43	2.36531219600973	5.55190211478849e-43
Rv1373		Glycolipid sulfotransferase	23.8980346856298	0.001	2.98400107624703e-06	6.48355400601733e-06	0.0145476998670846	0.844237303191986	0.0544119092493851	0.345912458559269	0.474465937272114	3.99034763194866e-13
Rv2659c		Integrase	23.8893288149041	0.001	2.55340664714323e-08	1.32991323928535e-07	-0.231297373060959	0.210045936424271	0.101972436285763	0.559394340794526	0.901754930572471	4.3721955098679e-08
Rv1347c	MbtK	Lysine N-acyltransferase mbtK (EC 2.3.1.-) (N-acyltransferase mbtK) (Mycobactin synthetase protein K)	23.8782990137248	0.001	4.24771280246531e-06	8.78273188189237e-06	0.253996130769225	0.0192531245583506	0.354777450388418	0.000300572722142364	0.424715245085427	1.29104207080344e-05
Rv0939		Fumarylacetoacetase (EC 3.7.1.2)	23.8746396507554	0.001	1.18692343818262e-08	7.75967925642901e-08	0.521181004507334	0.00177123743295619	0.776634480789088	1.30133755888945e-06	1.041532091115	9.76483334418976e-10
Rv1593c		Nudix-related transcriptional regulator NrtR	23.841497858722	0.001	5.23682362178488e-10	1.03025431054322e-08	0.153557136466691	0.577825561556896	0.507333621809441	0.025902265210514	0.774191846381908	0.000564168656262518
Rv3569c	BphD	2-hydroxy-6-oxo-6-phenylhexa-2,4-dienoate hydrolase (EC 3.7.1.-)	23.7656183424338	0.001	4.07873832608549e-09	3.5313520932165e-08	0.0133100774137755	0.933126996830227	0.352638115570877	0.0034452138699283	0.463661184385177	8.98956600515506e-05
Rv3484	CpsA	Cell envelope-associated transcriptional attenuator LytR-CpsA-Psr, subfamily A1 (as in PMID19099556)	23.7567731616017	0.001	1.92011224136041e-09	2.14944395694824e-08	0.106968420143078	0.588248604649298	0.443136344361458	0.00755648830863332	0.733600870396131	2.04374266595528e-05
Rv1333		possible hydrolase	23.7238030376458	0.001	2.44660243297882e-09	2.52540209575528e-08	0.582752401599693	7.01612606096526e-06	0.855813139288983	6.70062876329363e-11	0.962131097284534	1.04882849970486e-12
Rv3640c		Transposase	23.6998447069615	0.001	2.87080380736027e-07	8.99020829822672e-07	-0.190829871666236	0.326050414163301	0.114962599017224	0.514359308760862	0.443230433471662	0.0044455575445206
Rv2657c		gene 36 protein, putative	23.659536058215	0.001	3.98114426086311e-08	1.85041722721286e-07	-0.069715124333646	0.626588681059692	-0.150351808913905	0.201063746099602	0.403231809615488	0.000561480961675544
Rv3230c		Flavodoxin reductases (ferredoxin-NADPH reductases) family 1	23.6167261472994	0.001	8.13504623000931e-08	3.26222741857286e-07	0.367056561968417	0.0328777983372844	0.61435835725708	0.000175787827550448	1.06797173450974	3.03658159120262e-09
Rv0865	Mog	Molybdenum cofactor biosynthesis protein MoaB	23.6102056615856	0.001	1.41171580055878e-07	5.04964769704825e-07	0.317663158204516	0.00632266848339816	0.294885116117674	0.00439265586287533	0.457423713094404	1.0122712746312e-05
Rv3385c	VapB46	Possible antitoxin VapB46	23.5973113759641	0.001	5.33432248252604e-08	2.33207893790522e-07	-0.0955656010481167	0.458090073953801	0.00710552079115256	0.9525688288039	0.622543944891223	8.40993393049366e-08
Rv0530		RD1 region associated protein Rv3876	23.5720683144802	0.001	3.32871095113683e-09	3.13110243113728e-08	0.40334783641757	9.6557942221622e-08	0.522264133346329	8.08091104693569e-12	0.555714610360221	9.95776761605201e-13
Rv2812		Mobile element protein	23.5698851427609	0.001	8.97620490695851e-08	3.50751605705537e-07	-0.127728554452507	0.797068420766695	0.297616411907661	0.441335555725584	0.724798779007047	0.0332239431785137
Rv1635c		Possible membrane protein	23.5679931445055	0.001	3.68015265329588e-11	3.17933187917344e-09	0.0801925956502005	0.625533975652547	0.265839803132731	0.0464731162453262	0.512953108390146	0.000126377581258366
Rv0619	GalTb	Galactose-1-phosphate uridylyltransferase (EC 2.7.7.10)	23.531950805152	0.001	9.73180321734124e-07	2.43386947675985e-06	0.105231983778483	0.7039983017113	0.00600153742549936	0.980897014428707	0.60491260112591	0.00377315749413516
Rv2662		Hypothetical protein	23.491947836278	0.001	1.92868746567095e-06	4.42784748040229e-06	-0.129411130422802	0.399417978794625	-0.202455559264847	0.118194736616697	0.770729258211128	2.21919583384951e-09
Rv1385	PyrF	Orotidine 5'-phosphate decarboxylase (EC 4.1.1.23)	23.4616521867343	0.001	1.3106280944195e-07	4.74356652752559e-07	0.124888766096243	0.259245106584091	-0.0688260566496943	0.49207890489194	0.116178017508437	0.210187429411112
Rv0974c	AccD2	Methylcrotonyl-CoA carboxylase carboxyl transferase subunit (EC 6.4.1.4)	23.439949801414	0.001	9.30938224000633e-09	6.53630477416699e-08	0.270860555596802	0.1210560881274	0.56835808835726	0.000257716772198205	0.694360900589394	4.84576105470119e-06
Rv3905c	EsxF	Esat-6 like protein EsxF	23.421202989499	0.001	3.085544061257e-07	9.46868887987285e-07	-0.0542029081357018	0.728524886836714	-0.17802114361618	0.152067293539841	-0.200830188016045	0.0743472001853881
Rv1345	MbtM	Long-chain-fatty-acid--CoA ligase (EC 6.2.1.3)	23.3942979070147	0.001	5.46701708205965e-08	2.37961948347262e-07	0.210820176099491	0.0911304018395352	0.0484226204600144	0.691508159377875	0.145411198348134	0.194737789070837
Rv0725c		Conserved hypothetical protein	23.3942725438561	0.001	4.14371199647009e-08	1.90528867777409e-07	0.174402796957144	0.0973523065018371	0.184687632971506	0.0453808606137347	0.322972140376222	0.000308268639481601
Rv0962c	LprP	lipoprotein, putative	23.3861293279963	0.001	5.48141502402205e-07	1.50957334064197e-06	0.273288932182727	0.108792678994229	0.255805718549289	0.0872650192772747	0.353494963787918	0.011835123156195
Rv1584c		Putative phiRv1 phage protein	23.3111550650448	0.001	3.38049296904601e-08	1.62837321927138e-07	0.360674888169785	0.000399663285017946	0.514122061550596	8.21881114479183e-08	0.901349631283475	4.01660356536053e-16
Rv1100		Conserved protein	23.2757343303059	0.001	4.47350848140643e-10	9.59816170555062e-09	0.278659503756986	0.0119338513177839	0.481827195896827	3.85086560336726e-06	0.549410161105681	1.38123289369302e-07
Rv3403c		Zn-dependent hydrolases, including glyoxylases	23.2526186553021	0.001	1.51725059303495e-07	5.34061457636925e-07	0.192023608845282	0.136829703371137	0.749509740619573	6.70996318254415e-09	1.1325087919418	1.19292989862466e-14
Rv1299	PrfA	Peptide chain release factor 1	23.2278643613991	0.001	2.39600122873189e-08	1.26618469188571e-07	0.0395672872528099	0.807344305362611	-0.0991715310223267	0.461321437241396	0.112611350929955	0.385904029417297
Rv0375c		Carbon monoxide dehydrogenase medium chain (EC 1.2.99.2)	23.224469944383	0.001	7.1341029411554e-07	1.882531546358e-06	0.0706038070126485	0.694505227719881	0.2839647385404	0.0479160062434494	0.415166658541354	0.00154545081868668
Rv0456A	MazF1	Programmed cell death toxin YdcE	23.202376834911	0.001	1.89140067719907e-08	1.0659390537907e-07	0.29977608534872	0.0214138436527305	0.244362164361047	0.031906526347441	0.759711737936718	4.41135630128132e-10
Rv2031c	HspX	14 kDa antigen (16 kDa antigen) (HSP 16.3)	23.1993430834618	0.001	1.05576454809636e-08	7.15974115040095e-08	-0.326412112348585	0.65186581429093	0.396589509116591	0.516901652740927	0.189802114499654	0.767571811435313
Rv3452	Cut4	serine esterase, cutinase family	23.1886330204174	0.001	9.89215618220938e-10	1.49473112806464e-08	0.3622307371517	0.00703001955160899	0.727744812154042	2.06661530491899e-08	1.01500062119808	1.37502286834108e-13
Rv1847		Putative esterase	23.1757712331656	0.001	6.47122879239222e-08	2.7184633425969e-07	0.0992611950665481	0.4231199908414	0.376029671975282	0.000498521263307373	0.715487055620892	2.28498606448827e-09
Rv0487		Uncharacterized protein Rv0487/MT0505 clustered with mycothiol biosynthesis gene	23.0792467127658	0.001	3.94254151059963e-08	1.83892722571865e-07	0.323124139748814	0.0269591134778645	0.494473119008899	0.000220421201935968	0.689313882754167	3.86568568528917e-07
Rv2601A	VapB41	Possible antitoxin VapB41	23.0740629198169	0.001	1.11420165289759e-08	7.45427166433503e-08	0.507036821695266	0.0001978116079629	0.789340803739088	1.7761154712826e-09	0.957500043166034	6.1162011621744e-13
Rv3879c	EspK	RD1 region associated protein Rv3879c	23.0470332764467	0.001	1.70013242225336e-08	9.86324999421149e-08	0.847254257972493	4.8152737476345e-08	1.32262389272163	9.79045134736044e-15	1.56033447555018	1.08482344382564e-17
Rv3290c	Lat	Probable L-lysine-epsilon aminotransferase (EC 2.6.1.36) (L-lysine aminotransferase) (Lysine 6-aminotransferase)	23.0381912155134	0.001	4.13109999796395e-11	3.23844537437163e-09	1.10816230890229	0.00021285869427461	1.78004829069145	4.61640841884787e-09	1.92757154937092	1.04480965343279e-09
Rv2660c		Hypothetical protein	23.0122931908741	0.001	6.72885245102541e-07	1.78626984905645e-06	-0.131815494262971	0.539904497383189	0.548579138342475	0.00199319050998317	2.17124502147749	1.98740864774414e-19
Rv0280	PPE3	PPE family protein	22.99608425959	0.001	1.60688159199448e-07	5.57707200575201e-07	0.0272848533319436	0.763371093384671	0.197376017042263	0.00811316069922008	0.370044191951095	1.96386224147854e-06
Rv2827c		Hypothetical protein	22.9954299054957	0.001	3.5142821611547e-09	3.25542128401603e-08	0.177095863772151	0.252147062970045	0.417668752842633	0.0018742906643227	0.683705543423239	6.03289971523526e-07
Rv1300	HemK	Methylase of polypeptide chain release factors	22.9865853074297	0.001	8.90630576739077e-09	6.34294966301271e-08	0.112890188598281	0.404983260854383	-0.0110483759538589	0.932546038154566	0.0870616929204955	0.461316814800913
Rv1602	HisH	Imidazole glycerol phosphate synthase amidotransferase subunit (EC 2.4.2.-)	22.9236244404474	0.001	5.00910354988288e-08	2.2142577872341e-07	0.300249889594804	0.0232471134356006	0.436824148510222	0.000321936489903736	0.568617395835391	2.64881442490293e-06
Rv1493	MutB	Methylmalonyl-CoA mutase (EC 5.4.99.2)	22.8767070344129	0.001	1.20306031344085e-09	1.64294216000479e-08	0.154697173399766	0.188179125715623	0.232071805715272	0.0263040502858744	0.472504008689034	9.5822742895897e-06
Rv3174		Putative oxidoreductase	22.8666137477093	0.001	1.09741316972478e-12	8.42126887687941e-10	0.997909969571955	0.00501979455659758	1.09617383599194	0.000413851613939851	1.04750969804853	0.000108687531865773
Rv0190		Conserved protein	22.8384687979264	0.001	5.16787810872836e-09	4.19982568590726e-08	0.970604707431857	2.14045263327266e-11	1.8422635624818	5.17175032999132e-24	2.21681293115913	5.60707867844882e-28
Rv3384c	VapC46	Possible toxin VapC46. Contains PIN domain.	22.7996615730571	0.001	3.39056949307423e-07	1.02076690647553e-06	0.371793659961924	0.0403743985550498	0.37459265100844	0.0168697274665615	1.26719006677469	1.19217964222589e-12
Rv0212c	NadR	Nicotinamide-nucleotide adenylyltransferase, NadR family (EC 2.7.7.1) / Ribosylnicotinamide kinase (EC 2.7.1.22)	22.7615477475657	0.001	7.57040685154704e-11	4.12120504493807e-09	0.16642184696784	0.180896254844707	0.0825420897261102	0.473102316289292	0.371662267438839	0.000622372831368132
Rv3130c	Tgs1	Wax ester synthase/acyl-CoA:diacylglycerol acyltransferase	22.7490986584722	0.001	1.55419944293306e-09	1.83911096434525e-08	0.0722691226870769	0.918348210181592	0.526041192665847	0.344565432304496	0.284275080395197	0.63542600287015
Rv2869c	Rip	Membrane-associated zinc metalloprotease	22.7374956491356	0.001	9.64947268181392e-08	3.70144830478075e-07	0.308780188601392	1.09833360504593e-05	0.406190696666913	3.41310695289156e-09	0.443958264813473	1.91558920489947e-10
Rv1264		Adenylate cyclase (EC 4.6.1.1)	22.7313473515564	0.001	5.39993755749496e-07	1.49023276760312e-06	-0.078083799854662	0.385895669064585	-0.105716734983595	0.180893536833063	0.135552506721153	0.0807461200638881
Rv0278c	PE_PGRS3	PE-PGRS FAMILY PROTEIN	22.7303624843853	0.001	9.1960341414667e-07	2.32327016390265e-06	-0.0894689563731319	0.430693444308678	-0.0425647732587873	0.681458973733551	0.131843404036588	0.152048182124601
Rv0090		Possible membrane protein	22.6954515567956	0.001	2.50698171482125e-06	5.55956770909578e-06	-0.303410246209709	0.0755500515659094	0.154401299312385	0.328186328978515	0.281958243324911	0.0445737350362534
Rv2157c	MurF	UDP-N-acetylmuramoylalanyl-D-glutamyl-2,6-diaminopimelate--D-alanyl-D-alanine ligase (EC 6.3.2.10)	22.6519183519813	0.001	9.05022761760495e-08	3.52949995607086e-07	0.019567118108883	0.876453688641975	0.0292207106610674	0.78079835045082	-0.0339878827315729	0.733738013258244
Rv1020	Mfd	Transcription-repair coupling factor	22.6292105802816	0.001	1.46386528452505e-08	8.93609929447394e-08	0.423649727140333	0.00057829925663763	0.568087056742524	1.29059094987221e-06	0.711551835169859	5.22626700624066e-09
Rv2209		Probable conserved integral membrane protein	22.6125462194639	0.001	2.95207941040972e-07	9.19401534245159e-07	0.214408213473273	0.139030677805276	0.0955994262011721	0.487412880234011	0.232913086369281	0.0728396954273317
Rv0260c		Bifunctional uroporphyrinogen-III synthetase/response regulator domain protein	22.5978279536762	0.001	5.29269423087739e-07	1.46368593413408e-06	-0.239943355163693	0.0933499072734011	0.132469281875033	0.293803239743664	0.515706343013356	1.5859001987134e-05
Rv0259c		Sirohydrochlorin ferrochelatase (EC 4.99.1.4)	22.5895703165937	0.001	1.28053870804053e-08	8.12917064816784e-08	0.194179917817384	0.186584920755527	0.187392081706723	0.135644376028566	0.455891746139212	0.000125230565919515
Rv0275c		Transcriptional regulator, TetR family	22.587791042414	0.001	7.35392797628997e-10	1.22792057889817e-08	0.203866175478391	0.0584011734814824	0.760998411145026	2.8943990606165e-11	1.48605597921479	1.87302300197881e-22
Rv3449	MycP4	subtilase family protein	22.5875333733234	0.001	5.52368004151856e-08	2.39902781256773e-07	-0.183711513536873	0.0256576149381545	-0.250247589651172	0.000711407872347452	-0.0655421614453697	0.351227684188544
Rv2003c		Conserved hypothetical protein	22.5781817302165	0.001	4.60371727303341e-09	3.88432535945537e-08	-0.0465149987234943	0.824204793437236	0.0358991697685953	0.840941911627543	0.0704852816964641	0.660589468926917
Rv2504c	ScoA	Succinyl-CoA:3-ketoacid-coenzyme A transferase subunit A (EC 2.8.3.5)	22.5130815880765	0.001	8.58162044782849e-10	1.35330792300279e-08	-0.0171301260712511	0.875099206909808	0.34286813800466	5.0378154205191e-05	0.667737474871521	4.268740582289e-12
Rv0915c	PPE14	PPE family protein	22.3998241561681	0.001	2.32828748683656e-08	1.24196167418637e-07	-0.0473959075113131	0.670535701270248	-0.0334645234344926	0.727739301733106	0.0670890856617632	0.42599914168461
Rv0975c	FadE13	Isovaleryl-CoA dehydrogenase (EC 1.3.99.10)	22.3301663792263	0.001	2.10683515341154e-08	1.1516592709295e-07	0.242058938546097	0.188464936237476	0.60378639560155	0.000221473855590229	0.585240321779533	0.000127338208948687
Rv2868c	GcpE	1-hydroxy-2-methyl-2-(E)-butenyl 4-diphosphate synthase (EC 1.17.7.1)	22.3121502714694	0.001	4.61293631745122e-08	2.06905292613444e-07	0.404591004093364	3.76500886427895e-06	0.492301527804013	1.02672233129672e-08	0.552068304574608	3.20792938332726e-10
Rv0970		PROBABLE CONSERVED INTEGRAL MEMBRANE PROTEIN	22.3006566483451	0.001	4.07417178151044e-07	1.17750972070709e-06	1.18860890200768	1.14099716247691e-05	1.55803652124308	7.75951599729245e-09	1.84134518183684	6.62102303901690e-11
Rv0886	FprB	Ferredoxin / Ferredoxin--NADP(+) reductase, actinobacterial (eukaryote-like) type (EC 1.18.1.2)	22.2781275604498	0.001	6.3598848275006e-08	2.6801890036572e-07	-0.0240626638549877	0.920713677670127	0.402770626435553	0.0284944913718258	0.255225330023845	0.158067172379468
Rv3251c	RubA	Rubredoxin	22.2695995763944	0.001	9.58997911140216e-09	6.67435674058007e-08	-0.262461209568682	0.393665747345633	0.491840660481763	0.0708065435207289	0.838598879930341	0.000553970447726505
Rv1991c	MazF6	Toxin MazF6	22.2626675493593	0.001	2.9947287802133e-06	6.5033071981244e-06	0.199121618167632	0.120242159576709	0.641683518647556	1.41188242864382e-07	1.09484263856843	1.1943227041855e-15
Rv1732c		Alkyl hydroperoxide reductase and/or thiol-specific antioxidant family (AhpC/TSA) protein	22.2597016141029	0.001	4.045410212796e-09	3.51782498591932e-08	0.167690976760351	0.0205293769666197	0.421732728966719	5.3105248345868e-09	0.371265770867146	6.62128273843143e-08
Rv2826c		Hypothetical protein	22.1920763052899	0.001	2.45266435904168e-08	1.29097856461346e-07	0.282978463185289	0.282140011833746	0.432923499890216	0.0524978552602007	0.533420347312568	0.01214970575828
Rv0670	End	Endonuclease IV (EC 3.1.21.2)	22.1881728326013	0.001	2.39713912968065e-10	6.90945351111283e-09	0.495916365874995	0.000266187792065941	0.957415035433857	1.47040723798199e-11	1.19748701897737	4.02687260696896e-15
Rv2514c		Conserved hypothetical protein	22.1734371177255	0.001	1.15818638042348e-07	4.29350063041318e-07	0.0983336121688536	0.469919209305423	0.0942872638857661	0.415256184674354	0.211233794240063	0.0430763783489553
Rv0191		Integral membrane protein, sugar transporter	22.1623388717961	0.001	1.52323257540061e-07	5.35692588906374e-07	0.581735628105046	5.44748284449684e-05	0.887608687045824	4.93695598072064e-10	1.09143220688687	3.95247075364629e-13
Rv0571c		Phosphoribosyl transferase domain protein	22.0895785117504	0.001	6.68057237927554e-10	1.14928981104939e-08	0.0224125493621443	0.863547400596363	-0.0234156263921914	0.829091618221611	0.233783952541466	0.0119562698533371
Rv3609c	FolE	GTP cyclohydrolase I (EC 3.5.4.16) type 1	22.0796121942996	0.001	1.48239130015862e-07	5.24112368935085e-07	0.607317426929028	6.40417580049029e-05	0.84503738081896	1.05888261626051e-08	1.02891892818792	1.8298162758521e-11
Rv3840		Cell envelope-associated transcriptional attenuator LytR-CpsA-Psr, subfamily A1 (as in PMID19099556)	22.0250988658265	0.001	9.50585301220956e-09	6.62741401237207e-08	0.433928042757166	0.00780240032513729	1.26122406432749	6.84903419274654e-14	1.46974920163713	3.42645935383188e-17
Rv0973c	AccA2	Methylcrotonyl-CoA carboxylase biotin-containing subunit (EC 6.4.1.4)	21.9931203727324	0.001	2.29760477010709e-08	1.2317789540962e-07	0.303308635217468	0.0235034328628437	0.644915132754087	4.34347938775899e-07	0.752144436752511	3.31049835368092e-09
Rv2642		Arsenical resistance operon repressor	21.9712636513388	0.001	1.89688981995543e-06	4.36240749103176e-06	-0.285476691454331	0.11219297891227	0.105606679020758	0.533339602063475	0.639134396750047	2.12825415150136e-05
Rv0784		Conserved hypothetical protein	21.9622657968391	0.001	9.18384208332666e-07	2.32166593124301e-06	0.32780627606915	0.000626545432604533	0.504138096927838	3.73415228674933e-08	0.846011580828863	4.74666830292748e-16
Rv1397c	VapC10	Possible toxin VapC10	21.9563767344072	0.001	8.58474742201652e-07	2.19535304086832e-06	0.423785691580099	0.0128330831611562	0.800212838584867	2.08328957030352e-06	1.23610237829471	3.18229358754947e-11
Rv1250		EmrB/QacA family drug resistance transporter	21.9517834109109	0.001	1.8059224734937e-08	1.03297172911953e-07	-0.0836718199581359	0.345883469190506	-0.123580786139444	0.108249575545559	0.138893009134597	0.0613064021353094
Rv2654c		Possible PhiRv2 prophage protein	21.9105403769145	0.001	1.18228832482927e-07	4.35834688075347e-07	0.178995221898736	0.724419736429938	0.678347492521127	0.0865111187140504	1.61887905148169	9.79117771111773e-06
Rv1196	PPE18	PPE family protein	21.8561369372416	0.001	4.43374356979806e-07	1.26396678238002e-06	0.692859985305535	0.0215044675286736	0.776901131758175	0.00682966712156952	0.86182348625268	0.00250992638393563
Rv0840c	Pip	Proline iminopeptidase (EC 3.4.11.5)	21.828947224746	0.001	5.11605658713373e-06	1.03889672341694e-05	0.0428477938667076	0.876453688641975	0.300386199501904	0.139650356839897	0.483433854105042	0.0115346291865287
Rv0906		Outer membrane protein romA	21.7727185592603	0.001	1.98124866215245e-12	9.80125786951727e-10	0.105204891534813	0.565749212722134	0.202483105145552	0.186149257920061	0.263229293510665	0.0760871673262306
Rv1911c	LppC	Phosphatidylethanolamine-binding protein	21.762777589033	0.001	2.07763260157669e-09	2.26827251611697e-08	0.158726000944267	0.0600803284602422	0.300126767559206	0.000114042554778636	0.278001790794024	0.000236602587971764
Rv3114		Conserved hypothetical protein	21.7484243561897	0.001	1.31035921147039e-06	3.15981038008697e-06	0.101198962652057	0.68219199170627	0.550780532137454	0.00529807452182817	1.24631823080281	6.26728672402737e-10
Rv2321c	RocD2	Ornithine aminotransferase (EC 2.6.1.13)	21.7125421996017	0.001	1.03744118672108e-07	3.93097158696927e-07	0.549632201741304	0.000369040038793639	1.21379201602378	9.92377784222676e-14	1.4649043427725	5.12881443931295e-18
Rv2444c	Rne	Ribonuclease E (EC 3.1.26.12)	21.6538051015185	0.001	1.03794028958884e-07	3.93097158696927e-07	0.166526069388372	0.332108132611705	0.290698726508268	0.0635778571987072	0.409596540144939	0.00780298893859213
Rv2089c	PepE	Probable dipeptidase PepE (EC 3.4.13.-)	21.6401981110037	0.001	9.59648278338206e-08	3.68467851025703e-07	0.282117234903478	0.0122618521535003	0.586695849960067	1.37926050599274e-07	0.709445224721447	8.81282704492116e-11
Rv1529	FadD24	Long-chain-fatty-acid--CoA ligase (EC 6.2.1.3)	21.6119850746619	0.001	2.60490851627216e-06	5.75105913536976e-06	0.0578100928204393	0.667542412131804	0.375719323184931	0.000660890764239519	0.609653812536655	1.01978455082768e-07
Rv1734c		Conserved hypothetical protein	21.6050560344476	0.001	1.56989299246452e-09	1.84034063482418e-08	0.032887254066944	0.930424666652198	0.521606612248153	0.0705120312772406	0.71824972886415	0.0152445510803101
Rv3839		Conserved hypothetical protein	21.6035775580932	0.001	6.52084971893816e-10	1.1365726659237e-08	0.265167079811249	0.214281564214494	1.6618820011691	2.80127718411364e-13	2.05503314282259	5.79126860442562e-17
Rv2121c	HisG	ATP phosphoribosyltransferase (EC 2.4.2.17)	21.5739560008476	0.001	2.30010613014171e-08	1.2317789540962e-07	-0.384258955968202	0.136472112662279	0.219293115025114	0.345972690832553	0.423273344327556	0.0444305234103763
Rv2017		Zn peptidase with DNA binding	21.5568921232884	0.001	8.63776203753299e-06	1.65748268165891e-05	0.41766190874518	0.0271282904706641	0.921600676382702	4.7730565301182e-07	1.39665922582921	2.96798405624541e-12
Rv2107	PE22	PE family protein	21.5446613125737	0.001	3.22241795902107e-06	6.93985359365726e-06	0.403414205660519	0.2636586078713	0.556556304842014	0.0655350839028212	1.90927374315789	2.46071451191908e-10
Rv2616		Conserved protein	21.4523136138582	0.001	8.1017515033563e-07	2.09611721838138e-06	0.323854708614982	0.00282590181435166	0.413499363796443	2.34611833622111e-05	0.653398680328589	2.00052752370752e-10
Rv2020c		Putative helicase	21.446136706832	0.001	8.26697254186087e-06	1.59402954300607e-05	-0.122862695567025	0.379884620681075	0.139472840049785	0.253334669802589	0.398602681662803	0.00057650192151926
Rv1188		Proline dehydrogenase (EC 1.5.99.8) (Proline oxidase)	21.4283858768008	0.001	1.21486647238692e-08	7.85312369116491e-08	-0.00341755980782921	0.988033824690078	0.112362471796108	0.50420102954066	0.0608230531660929	0.702672439245001
Rv3743c	CtpJ	Lead, cadmium, zinc and mercury transporting ATPase (EC 3.6.3.3) (EC 3.6.3.5); Copper-translocating P-type ATPase (EC 3.6.3.4)	21.4071007458898	0.001	4.24116340034314e-06	8.77375499893994e-06	0.020356931592584	0.840827667505925	0.0769394102547531	0.323497615854209	0.250127993987977	0.000673262714933892
Rv0123		DNA-binding protein, CopG family	21.394910853104	0.001	4.42644220843121e-06	9.11434266129824e-06	-0.254955276325815	0.136073547653302	-0.104922590900748	0.517440953346582	0.29899794040062	0.0334953357549103
Rv1939		Nitrilotriacetate monooxygenase component B (EC 1.14.13.-)	21.3760957239051	0.001	2.46519726287752e-08	1.29585898448086e-07	0.058270584986873	0.735850913460633	0.21426829170918	0.113922281702553	0.276571388880909	0.0215239800902904
Rv0768	AldA	Aldehyde dehydrogenase (EC 1.2.1.3)	21.3148291186506	0.001	9.41811176232449e-09	6.57778139604174e-08	-0.302196400883285	0.154817207374789	0.334058345278653	0.0728891567238043	0.938485291880184	2.44746020427558e-07
Rv1284	CanA	Carbonic anhydrase (EC 4.2.1.1)	21.2767722188862	0.001	1.35944330078821e-07	4.88465431946866e-07	-0.639421787261397	0.0135491712026771	-0.397470606436799	0.0931335585141364	-0.200925431651793	0.385139932117917
Rv0584		Alpha-1,2-mannosidase	21.1861190281403	0.001	1.44514257085924e-07	5.13225788793086e-07	0.048082981614451	0.495042962744635	-0.0244004116596503	0.705550806903823	-0.0109539808900481	0.859123511933445
Rv1420	UvrC	Excinuclease ABC subunit C	21.1767421091514	0.001	1.1704978290841e-09	1.62641901146162e-08	0.10342059867633	0.227678346450843	0.0742910724794372	0.34171462733551	0.151542172405873	0.0422450413574135
Rv0826		Conserved hypothetical protein	21.1512442214281	0.001	2.28268523921554e-09	2.41260402676663e-08	-0.236708398265509	0.0750472424984513	-0.134995768984318	0.264453767187439	0.170079028613022	0.119021953114042
Rv0252	NirB	Nitrite reductase [NAD(P)H] large subunit (EC 1.7.1.4)	21.1509416441429	0.001	4.15221830461842e-10	9.53810146968417e-09	0.123932064835876	0.309111470691321	0.521061610564484	3.0084659871155e-06	0.642567234264817	1.61290521074061e-08
Rv2021c		Transcriptional regulator, XRE family	21.0852413956818	0.001	2.03819377262666e-05	3.60470941362632e-05	-0.283836677055114	0.0528182114571672	0.176790119974958	0.188595298340951	0.41018607766518	0.00125103557822999
Rv0410c	PknG	serine/threonine protein kinase	21.0750410493855	0.001	1.28639468972549e-09	1.68162253189773e-08	-0.040689923183141	0.763598631934851	0.0121930892325093	0.921311547414387	0.173462528670647	0.104716614375569
Rv1415	RibA2	3,4-dihydroxy-2-butanone 4-phosphate synthase / GTP cyclohydrolase II (EC 3.5.4.25)	20.9553980175293	0.001	8.61360146306449e-09	6.15655615363638e-08	0.398378390083487	0.000413150935208461	0.724659064870441	3.39688930864671e-10	0.751138733583861	9.75358335413064e-11
Rv3666c	DppA	Dipeptide-binding ABC transporter, periplasmic substrate-binding component (TC 3.A.1.5.2)	20.9164861908088	0.001	2.52408015160155e-07	8.06325926243133e-07	-0.293236191624039	0.00121988650140389	-0.334612715858852	5.25158136931284e-05	-0.267005673349768	0.000821527524550056
Rv0372c		Carbon monoxide dehydrogenase F protein	20.8714071508264	0.001	1.13721667235748e-06	2.79313909514748e-06	0.156249214187887	0.389585651312681	0.0779378807789342	0.631855597779702	0.448959755421052	0.0017417860714632
Rv3448	EccD4	PROBABLE CONSERVED INTEGRAL MEMBRANE PROTEIN	20.8647141507256	0.001	3.17212325941222e-08	1.54865083942312e-07	-0.0864221139928469	0.614971601322172	-0.448555968893191	0.00138173204986979	-0.0673029480369163	0.609155070276036
Rv2596	VapC40	Toxin 1, PIN domain	20.8634922070617	0.001	7.01662375677498e-06	1.3797161211986e-05	0.121360425043597	0.102051519773108	0.559736089023453	1.42564499219844e-12	0.69428451181291	1.23942870551404e-16
Rv0324		Transcriptional regulator, ArsR family	20.8255738824839	0.001	6.08118650430687e-11	3.82952955098156e-09	0.0758962010125384	0.762415812580981	0.434497905897055	0.0275033376483551	0.680808829034824	0.000208956051190909
Rv0384c	ClpB	ClpB protein	20.8081966025614	0.001	1.58537024331312e-07	5.51686632830678e-07	0.129639343149593	0.351659866354587	0.743112203317766	2.91549353931522e-08	1.03665877973662	2.69923259127294e-12
Rv0791c		Coenzyme F420-dependent N5,N10-methylene tetrahydromethanopterin reductase and related flavin-dependent oxidoreductases	20.8019727907918	0.001	6.16733495880271e-11	3.82952955098156e-09	-0.225846523559857	0.228190535927766	0.079129259366522	0.650221461476507	0.470799687853564	0.00221376474031303
Rv1473		ABC transporter ATP-binding protein	20.7986162763785	0.001	2.7047526671183e-07	8.55106372245674e-07	-0.184187822924207	0.000451223032947275	-0.39265854081098	1.58155036548665e-12	-0.290620368250446	8.71561922842753e-09
Rv1452c	PE_PGRS28	PE_PGRS family protein	20.7580909144569	0.001	2.58668457878718e-08	1.33847454636722e-07	0.0451304141648938	0.782583010336531	0.00412586420456762	0.976709336649355	0.0868577915092219	0.465878955256657
Rv0971c	EchA7	Methylglutaconyl-CoA hydratase (EC 4.2.1.18)	20.7003874403787	0.001	1.30367571847822e-06	3.14560249255157e-06	1.03477338458324	0.000205538253896382	1.35173811120324	1.55314632762097e-07	1.67363665808421	3.28450934411844e-10
Rv2400c	SubI	Sulfate and thiosulfate binding protein CysP	20.6998089216873	0.001	2.96378163597646e-07	9.20252804904928e-07	0.433371641220792	8.55975549265368e-08	0.420687796035767	1.23479179266677e-08	0.58943773812627	1.38835467347636e-13
Rv1359		Adenylyl cyclase class-3/4/guanylyl cyclase	20.66885883331	0.001	2.88760451898968e-08	1.44707949034867e-07	0.991877837276483	1.57866691129894e-11	1.43340574700002	4.45558864672216e-19	1.60286804026672	8.8680940072822e-22
Rv3574	KstR	Transcriptional regulator kstR (Rv3574), TetR family	20.6677555850696	0.001	3.07845205375305e-06	6.6524026436186e-06	-0.082972383251243	0.503466343961046	0.309930131164619	0.00315757862033867	0.762667838754932	3.96217183165533e-11
Rv1209		Conserved protein	20.6399709889069	0.001	3.97029834884507e-08	1.8475369599895e-07	0.302905459237891	0.009609056775417	0.271084251226916	0.0091243213806996	0.434734650916	3.26012213024804e-05
Rv3437		POSSIBLE CONSERVED TRANSMEMBRANE PROTEIN	20.5792402470015	0.001	4.66326414611927e-09	3.90966491913037e-08	0.434107633762944	6.55137253018764e-07	0.424227640604405	1.33383955127382e-07	0.444670713797627	1.22426372231753e-08
Rv3134c		Universal stress protein family	20.5669244399953	0.001	5.00643324316617e-10	9.99777171273486e-09	-0.0929451445049718	0.747647082332254	0.427595006814924	0.0658414590234521	0.367394352123968	0.123356309652863
Rv1117		Conserved protein	20.5648735577033	0.001	1.51661162480393e-08	9.14569741573722e-08	0.275584942722435	0.00944283906331641	0.566074187523326	6.37302180802199e-08	0.972567790155404	2.03848824316249e-15
Rv3532	PPE61	PPE family protein	20.550801540448	0.001	1.47008821054687e-06	3.47745865994838e-06	-0.0309633013589874	0.800471107030519	-0.00651047205592459	0.950800412881193	0.478754870306452	5.57424713430946e-07
Rv3538		Enoyl-CoA hydratase	20.5359436308377	0.001	1.02798505404083e-05	1.9471938058905e-05	-0.128661921383908	0.367517330955067	0.300082882252206	0.0157152161725224	0.899705726779196	1.2595149528724e-11
Rv3425	PPE57	PPE family protein	20.5071444096247	0.001	6.03025681040376e-08	2.5685145299619e-07	-0.314983219134022	0.304021626313386	-0.489581171527075	0.0569629762243124	0.216745591160728	0.360722620315024
Rv3017c	EsxQ	ESAT-6-like protein EsxQ	20.4983935822485	0.001	4.24361710881162e-10	9.59816170555062e-09	0.468947432564184	1.07278053859975e-05	0.727398721055683	5.01165848374801e-12	1.02231325012684	1.56581121044875e-18
Rv0313		Conserved protein	20.4981926867538	0.001	4.3164839364171e-05	7.21350175076599e-05	0.438245322511447	1.70323919753716e-05	0.570307672349799	8.4297082570984e-09	0.950050318229796	3.25700252045565e-16
Rv3370c	DnaE2	DNA polymerase III alpha subunit (EC 2.7.7.7)	20.3781412993447	0.001	3.78379559219159e-10	9.26001392167658e-09	0.383273813121051	0.0788526962786572	0.607418681323949	0.00166471193355861	0.731921912100081	0.000120626724253026
Rv0806c	CpsY	probable UDP-glucose-4-epimerase	20.3776119553724	0.001	4.12781135390992e-06	8.55731152160069e-06	0.438693006483511	1.15328315270941e-05	0.482439713000815	2.80639689655554e-07	0.514694138105729	4.52901645019332e-08
Rv2452c		Hypothetical protein	20.3430138614946	0.001	2.60687941393814e-10	7.34733247587955e-09	0.274458859716182	0.200777577194871	-0.00886297718728013	0.966368176305627	0.20404937627682	0.246213295860835
Rv3127		Oxygen-insensitive NADPH nitroreductase (EC 1.-.-.-)	20.3237496530699	0.001	4.42532734136956e-10	9.59816170555062e-09	-0.0745339622306442	0.842135399517656	0.476806339728038	0.100192009544859	0.468392200039602	0.117445224042837
Rv3451	Cut3	serine esterase, cutinase family	20.2980042853499	0.001	1.04807898403363e-09	1.53623767364527e-08	-0.099661557332694	0.105792982379224	-0.0822548803330951	0.136604922216479	0.237219013372576	2.05296467973749e-05
Rv0835	LpqQ	POSSIBLE LIPOPROTEIN LPQQ	20.2915157965137	0.007	0.00301820129612037	0.003784894904002	0.526171787865406	4.42931832471051e-09	0.85746794949814	8.89914996316412e-18	0.943939513768103	3.14686387540524e-20
Rv1407	Fmu	Ribosomal RNA small subunit methyltransferase B (EC 2.1.1.-)	20.2833713634375	0.001	7.39581927434107e-08	3.02999853569396e-07	0.193424129229121	0.0184720401541056	0.186498995562158	0.0103809389704103	0.284398576587912	8.676640846104e-05
Rv3404c		Methionyl-tRNA formyltransferase	20.2625664832503	0.001	1.26780348615177e-05	2.34664697436756e-05	0.157183239561292	0.023676866678075	0.165141456915407	0.00824189036535096	0.317298572780462	1.08875070634389e-06
Rv0752c	FadE9	Acyl-CoA dehydrogenase, short-chain specific (EC 1.3.99.2)	20.2055626709345	0.001	3.47264901571301e-11	3.17933187917344e-09	-0.0927585805452598	0.643016889499212	0.346564272564813	0.0295529540909589	0.433332675303044	0.00407037429125153
Rv2896c		Rossmann fold nucleotide-binding protein Smf possibly involved in DNA uptake	20.195460892491	0.001	3.87585338338347e-07	1.13056795349923e-06	0.136541462544897	0.0536798251516367	0.0864313723387768	0.177079039537367	0.296419960601674	5.40795936851529e-06
Rv2380c	MbtE	Long-chain-fatty-acid--CoA ligase (EC 6.2.1.3)	20.1949050832722	0.001	1.19120428028837e-09	1.64294216000479e-08	0.546740506644865	1.17358135554263e-05	1.09734073490428	5.83233680982104e-15	1.51272771034486	1.5542643989145e-20
Rv1542c	GlbN	Cyanoglobin; Hemoglobin-like protein HbN	20.1728922465217	0.001	4.72087879578038e-08	2.11508143567432e-07	0.459414421530919	0.0262580480808115	0.427170167526937	0.0167132906218085	0.528544204859827	0.00194871812750629
Rv0897c		Beta-carotene ketolase (EC 1.14.-.-)	20.0960419507294	0.001	6.37440348155337e-07	1.71277075292043e-06	0.565491505321535	0.00034893949175721	0.795882733983483	1.5446413618511e-07	1.02593187452382	1.17044743527201e-10
Rv0794c		PF00070 family, FAD-dependent NAD(P)-disulphide oxidoreductase	20.0763770508426	0.001	2.59817475964499e-08	1.34267184588156e-07	0.259924046452752	0.000909312454032729	0.385916508695696	2.02672394093703e-07	0.431987613373642	4.89393067663715e-09
Rv2158c	MurE	UDP-N-acetylmuramoylalanyl-D-glutamate--2,6-diaminopimelate ligase (EC 6.3.2.13)	20.0762113483104	0.001	2.25401527058532e-07	7.39064082946043e-07	-0.0266901864776674	0.843181714317301	-0.0500734367611972	0.664672316160294	-0.214471962283868	0.0435079391179503
Rv3834c	SerS	Seryl-tRNA synthetase (EC 6.1.1.11)	20.0468655879833	0.001	9.27300593777481e-07	2.33677397569544e-06	-0.242796803032284	0.0340067617194929	-0.179034874615881	0.0867139820058011	0.0117109563017337	0.912303650714678
Rv2307B		Hypothetical glycine rich protein	20.0197252737721	0.001	2.99875370027695e-06	6.50759416457259e-06	0.0618254815414607	0.707354651282777	0.518885886435859	9.69495926109793e-05	0.669464667026121	2.5336232862124e-07
Rv1316c	Ogt	Methylated-DNA--protein-cysteine methyltransferase (EC 2.1.1.63)	20.0156656026557	0.001	1.99665553006065e-05	3.54070016798796e-05	-0.00288718053782588	0.988033824690078	0.11748159620066	0.418104576304579	0.75473932403357	1.31979229297428e-07
Rv2895c	ViuB	Iron utilization protein	19.9814825214969	0.001	3.4955677594971e-07	1.04603812321095e-06	0.0425849194719641	0.608731172631908	0.190817842827857	0.00516122829055091	0.319178447259467	5.75890257706876e-06
Rv1855c		Oxidoreductase	19.9740225138453	0.001	2.84613929191745e-08	1.43353074094803e-07	0.326628193791596	1.72500397444052e-07	0.361562046122285	1.7379955888144e-09	0.433895725663054	4.268740582289e-12
Rv3699		Methyltransferase (EC 2.1.1.-)	19.9551636883926	0.001	1.05899203903974e-09	1.53623767364527e-08	0.394041101707483	0.00041161455839672	0.717595313789515	1.97776956469118e-10	0.820078068671666	1.49777974116139e-12
Rv1170	MshB	N-acetyl-1-D-myo-inosityl-2-amino-2-deoxy-alpha-D-glucopyranoside deacetylase MshB	19.875015048991	0.001	2.24745925725478e-08	1.21021722064099e-07	-0.207558018164669	0.0276744236306873	-0.295765394141874	0.000582497719326884	0.0140635281435255	0.875044636035671
Rv2396	PE_PGRS41	PE family protein	19.8308851145821	0.001	8.04597247445753e-07	2.0857595964445e-06	0.24572686598844	0.0570933887894172	0.41998964181772	0.00061781709396806	0.586989531882569	3.39915294624647e-06
Rv2628		Hypothetical protein	19.8051709909499	0.001	1.59599509503459e-10	5.92755561464247e-09	0.0024777337819275	0.993209001803885	0.216785235473483	0.432774311430973	0.0560952765581852	0.835413190859497
Rv3608c	FolP1	Dihydropteroate synthase (EC 2.5.1.15)	19.7972664791231	0.001	8.33434060130158e-07	2.14512108481687e-06	0.621661269832896	0.000849450772652433	0.791722875257376	4.99421771241528e-06	0.94642776257316	5.62084492844566e-08
Rv0486	MshA	Glycosyltransferase MshA involved in mycothiol biosynthesis (EC 2.4.1.-)	19.7940825042839	0.001	3.02064569757818e-07	9.31268114986477e-07	0.416125028284636	0.0566406465968103	0.497575976432656	0.0131167307657988	0.662733266292421	0.00101882558101291
Rv0377		Transcription regulator in CO-DH cluster	19.7888321876471	0.001	9.55921060303214e-10	1.46108857447883e-08	0.521317548309097	1.52523553260734e-05	0.925919920086339	2.081597323016e-13	0.866327763128654	5.09224772577374e-13
Rv2768c	PPE43	PPE family protein	19.7538474010697	0.001	4.77834270561393e-08	2.13419781910184e-07	-0.0612236922138765	0.519096023911611	-0.0412546921696446	0.621257425711929	-0.02205829483293	0.780258811190639
Rv0474		Transcriptional regulator, XRE family	19.7333543374551	0.001	3.48351392716583e-07	1.0445401217177e-06	0.162119165629315	0.319483570211471	0.218409480678854	0.124190023886563	0.655927529695191	5.08603391028675e-06
Rv0085	HycP	Hydrogenase-4 component E (EC 1.-.-.-)	19.7188379325371	0.001	7.27453963634639e-07	1.91366749334826e-06	0.108048764199753	0.550896988855406	0.136229269419244	0.361998619166519	0.28242202802504	0.0340019171277954
Rv1800	PPE28	PPE family protein	19.7062739873136	0.001	7.90205596475006e-07	2.05381101399063e-06	0.0982986836317847	0.215836064261795	0.00566264778373604	0.942993324973472	0.123707404662573	0.0720706150797915
Rv3082c	VirS	Transcriptional regulator, AraC family	19.6848546871046	0.001	1.07868344155197e-05	2.03160568565286e-05	0.0385433591683526	0.832528420468292	0.583032400268955	6.28026712870616e-05	1.01591213066405	2.27942875411616e-11
Rv3229c	DesA3	POSSIBLE LINOLEOYL-CoA DESATURASE (DELTA(6)-DESATURASE)	19.6833727844216	0.001	2.53927600177741e-07	8.09878236842973e-07	0.439821829377959	0.188222655844791	0.633528671495323	0.0410316441046308	0.893299172931602	0.00356692531273384
Rv0981	MprA	Two-component response regulator	19.6500830537714	0.001	6.02621488068062e-08	2.5685145299619e-07	1.09120145614186	2.16237332594368e-21	1.51186378391122	1.89081080319693e-29	1.89826472150842	2.17507202722796e-34
Rv2042c		Putative uncharacterized protein BCG_2061c	19.6241641508039	0.001	2.6986066743393e-09	2.72189414310263e-08	0.736819260667851	8.62779787102714e-06	1.23793895916849	6.87894393826493e-13	1.34154217666125	8.08133884048395e-15
Rv2964	PurU	Formyltetrahydrofolate deformylase (EC 3.5.1.10)	19.5979456335517	0.001	1.08081882875779e-07	4.05587726674546e-07	-0.0443126489996057	0.783156139560714	0.245548310825129	0.0485535833627939	0.373648468964424	0.00157307354089395
Rv1537	DinX	DNA polymerase IV (EC 2.7.7.7)	19.5708259411078	0.001	5.68989057321515e-07	1.55727445853698e-06	0.0427797634869194	0.726901893468348	0.0196442753068524	0.854888454504021	0.220967303944459	0.0136488706559509
Rv1131	PrpC	2-methylcitrate synthase (EC 2.3.3.5)	19.5643766290875	0.001	2.77682270056822e-08	1.40770165522399e-07	0.581860738954419	0.151930878686822	1.76347685112415	1.26982386952163e-06	1.38243495920747	3.23674870322795e-05
Rv0756c		Unknown protein	19.5444660757354	0.001	1.68028501206255e-08	9.79098627263427e-08	0.273801806571136	0.000324924074720191	0.464041999836975	1.13172108927516e-09	0.632681913621762	3.31750811929138e-14
Rv1807	PPE31	PPE family protein	19.5360437406347	0.001	7.54979659085581e-05	0.000120541951193495	-0.483714851015714	0.172445114131593	1.47618220336919	6.8904448856449e-06	1.83776723114172	5.8687602753976e-08
Rv0244c	FadE5	3-methylmercaptopropionyl-CoA dehydrogenase (DmdC)	19.5327253372419	0.001	1.31479214270072e-10	5.28642168731996e-09	-0.372745684484761	0.0173028570587038	-0.622796444458737	2.26792426393961e-05	-0.0716296377614913	0.633998471534416
Rv1398c	VapB10	Transcriptional regulator, CopG family	19.5177205209246	0.001	1.85252940865074e-06	4.275233373971e-06	0.383918935454398	0.0452258706091559	0.613571871944565	0.000939772442365526	0.894614794323944	2.98504412315421e-06
Rv2323c		NG,NG-dimethylarginine dimethylaminohydrolase 1 (EC 3.5.3.18)	19.5152232550222	0.001	5.78857211084598e-10	1.07223722469491e-08	0.65262202834186	4.83112858330672e-08	1.2115144516177	4.8240947734483e-19	1.48804016040629	3.53674082549541e-24
Rv1966	Mce3A	MCE-family protein Mce1A	19.4755168918445	0.001	3.22767774755521e-06	6.94466235451241e-06	-0.21650695839581	0.164454316159331	0.240372121452464	0.0831663079543087	0.509327460968056	5.64430804528435e-05
Rv1040c	PE8	PPE family protein	19.4536154451125	0.001	1.65510871429384e-08	9.70118293599367e-08	0.0412371070029574	0.86326396559476	-0.0185430701657374	0.92256806459348	0.497134619690779	0.00116616464569987
Rv1848	UreA	Urease gamma subunit (EC 3.5.1.5)	19.4485725874791	0.001	5.11092577732766e-09	4.17816057250807e-08	-0.18704720098562	0.141227559889416	-0.163494969073556	0.147367039479638	0.211973885730151	0.038136568329521
Rv1256c	Cyp130	Cytochrome P450 130	19.423084236575	0.001	3.31659904027195e-07	1.00458571539945e-06	0.0289327947265203	0.832494793465154	0.196930952647586	0.0559204190192808	0.426007112132615	2.80603878206544e-05
Rv2705c		Glutathione S-transferase domain protein	19.4124490750787	0.001	1.58079668926285e-10	5.92649626710431e-09	-0.091502939218512	0.177716984378568	-0.141637383677786	0.018400613872186	0.0988165194212263	0.0872872938691723
Rv1940	RibA1	3,4-dihydroxy-2-butanone 4-phosphate synthase (EC 4.1.99.12) / GTP cyclohydrolase II (EC 3.5.4.25)	19.3326581269426	0.001	7.05697443744773e-07	1.86465534670328e-06	-0.0309950675492754	0.846595920487469	0.116607734125298	0.342633851598711	0.253536148091076	0.0229744515254739
Rv2918c	GlnD	[Protein-PII] uridylyltransferase (EC 2.7.7.59)	19.3323998862198	0.001	1.20312324099014e-06	2.93686226025479e-06	0.53908958164072	0.0241005955405441	0.893121849177835	6.53148365621462e-05	1.14332086428109	5.48383164345264e-07
Rv0087	HycE	Formate hydrogenlyase subunit 5	19.3180453807212	0.001	1.35268739584634e-07	4.8720253048762e-07	-0.00724807526794624	0.974032465015156	-0.0275287939488251	0.874494011537012	0.0320942249176603	0.833509083648112
Rv3468c		UDP-glucose 4-epimerase (EC 5.1.3.2)	19.30741937346	0.001	8.98350710941681e-09	6.38648609173925e-08	0.0603731790496278	0.523234577596214	0.0931644250160604	0.249368219023097	0.330373558165	1.79888321769989e-05
Rv0328		HTH-type transcriptional regulator BetI	19.3006027058921	0.001	3.97438786127597e-10	9.4013198575659e-09	0.232344320675391	0.262311151851185	0.507536952366836	0.00464049502491222	0.687328802567728	8.07936524093188e-05
Rv3842c	GlpQ1	Glycerophosphoryl diester phosphodiesterase (EC 3.1.4.46)	19.2839821586232	0.001	2.12416129644912e-07	7.02865694595239e-07	0.605908213851457	0.00477304157606421	1.03222508937389	1.23944811101321e-06	1.20778399284306	4.02204215335883e-08
Rv0570	NrdZ	Ribonucleotide reductase of class II (coenzyme B12-dependent) (EC 1.17.4.1)	19.2771211051084	0.001	1.46227596411655e-09	1.78802605581513e-08	0.0197370513741495	0.923215998343115	0.00444375360119231	0.980662327935428	0.133421825613036	0.408818149749586
Rv3454		PROBABLE CONSERVED TRANSMEMBRANE PROTEIN	19.2499341067208	0.001	1.28302568089213e-06	3.0995404594926e-06	0.0227856164102382	0.919203092623782	-0.388662707570418	0.0196082483607876	-0.126348074555897	0.447211464222959
Rv1528c	PapA4	PROBABLE CONSERVED POLYKETIDE SYNTHASE ASSOCIATED PROTEIN PAPA4	19.2080717699785	0.001	2.07819437703691e-11	2.83322391258923e-09	0.330907113068394	0.0989410398140863	0.435243938106003	0.0122881456424788	1.03292206904671	2.27734471258855e-09
Rv1996		Universal stress protein family	19.1781357870183	0.001	3.77492197403976e-09	3.37872520829595e-08	0.173881746846751	0.695638438378009	0.549153444820393	0.132123504923888	0.198932400428038	0.62199400604878
Rv3252c	AlkB	Alkane-1 monooxygenase (EC 1.14.15.3)	19.1762140076853	0.001	1.16129701153844e-10	5.07142233390524e-09	0.00235793649915728	0.991446314827171	0.568483721359824	0.00142503355169688	1.10306180324932	4.51575737912224e-09
Rv3287c	RsbW	Serine-protein kinase RsbW (EC 2.7.11.1)	19.1694758118623	0.001	3.6877036470074e-08	1.74842161676723e-07	-0.189916594813469	0.183062276539223	0.171810766262364	0.177050569409409	0.221691608930601	0.0654107343401717
Rv2626c	Hrp1	CBS domain protein	19.1455547882887	0.001	1.48969636297453e-09	1.80463782222135e-08	-0.276175535489353	0.602590421280341	0.518274777126679	0.23984400645087	0.156221346208545	0.740074074864979
Rv1063c		UPF0028 protein YchK	19.1208034698392	0.001	1.83314189692924e-08	1.04070084262812e-07	0.303051094059901	0.0229501389165997	0.455526510133827	0.000176820223357341	0.546499924895626	6.14377992915426e-06
Rv2249c	GlpD1	Glycerol-3-phosphate dehydrogenase (EC 1.1.5.3)	19.1117366985063	0.001	1.09537957111028e-06	2.70711344253249e-06	0.0584899495569013	0.707010835379391	0.0648496295977461	0.616617374464909	0.446315558136154	0.00014451023115062
Rv1738		Conserved protein	19.0913348089024	0.001	1.09524705770895e-09	1.54504494980582e-08	-0.405838644100116	0.407163770625509	0.424753395340959	0.32010241005726	0.327037325205518	0.45219095087463
Rv2910c		Conserved hypothetical protein	19.0627054394236	0.001	7.4955667494615e-09	5.51618190043704e-08	0.157800874352544	0.398704467602687	0.0851706295685002	0.607729395437888	0.225871400728455	0.13433208080754
Rv0186	BglS	Beta-glucosidase (EC 3.2.1.21)	19.0515259809904	0.001	4.80728296419579e-08	2.14172001117871e-07	0.475314373114484	0.0157715390874673	1.29471328343213	6.53913917424956e-10	2.10757533300721	6.8044383188738e-17
Rv2006	OtsB1	Trehalose-6-phosphate phosphatase (EC 3.1.3.12)	19.0512320085931	0.001	5.66571291954318e-10	1.06699685904829e-08	0.301523437593985	0.0402858912263939	0.501325969664482	0.000264099863230973	0.578374228866872	4.39706779836093e-05
Rv2712c		Hypothetical protein	19.0484370880386	0.001	4.00478569635591e-08	1.85923111650916e-07	0.536286521577127	5.50176610507521e-09	0.904714079380283	4.69762058373473e-18	1.24846948620112	2.23935616613363e-24
Rv1812c		NADH dehydrogenase (EC 1.6.99.3)	19.042391624926	0.001	3.13043009085964e-09	3.01824751560769e-08	0.124003084590084	0.663672293904673	0.632371506562014	0.00620770721950707	0.843016921677854	0.000379638155280734
Rv3483c		Lipoprotein LppP/LprE	19.0230095802078	0.001	2.09507148639914e-07	6.94976134136075e-07	-0.115254150593567	0.0839865929430875	-0.170798598673604	0.00432071082491987	-0.0703536636646458	0.231905765968859
Rv1485	HemZ	Ferrochelatase, protoheme ferro-lyase (EC 4.99.1.1)	19.0034843741581	0.001	2.72139708914336e-08	1.38297084811454e-07	0.0616855939077876	0.430394615527539	0.104461171058051	0.116865946734705	0.135682031739471	0.0347069485487655
Rv0898c		Conserved hypothetical protein	18.979554899927	0.001	8.06006255965272e-08	3.2416549733749e-07	0.694456700597736	3.88363516367973e-05	1.32703605859252	1.3165569022158e-13	1.72039746787216	1.33078671352718e-18
Rv1960c	ParD1	Antitoxin ParD1	18.9774364945081	0.001	1.07747377260634e-09	1.53623767364527e-08	0.220030286145448	0.145887988275475	0.485555795285167	0.000327546892679078	1.00972082869597	1.51036699861107e-11
Rv2093c	TatC	Twin-arginine translocation protein TatC	18.9562244470204	0.001	5.64375880317853e-06	1.13274229716321e-05	0.59845769264159	4.27700997901742e-09	0.879674184612274	1.5785502152687e-15	0.969657036331716	2.53610258592624e-17
Rv2931	PpsA	Phenolpthiocerol synthesis polyketide synthase ppsA	18.9394331023734	0.001	7.4783946217793e-09	5.51618190043704e-08	0.325334764130892	0.0788526962786572	0.459531306741347	0.00844917694558785	0.782019462364023	1.31828931279434e-05
Rv1964	YrbE3A	Conserved hypothetical integral membrane protein YrbE3A	18.9290876163972	0.001	5.50750668566322e-09	4.38240446985728e-08	-0.182143812650312	0.115451625518988	0.3857842520746	0.000193135833613633	0.576188201631148	1.1560551522771e-08
Rv0590A		MCE-family protein Mce1B	18.9241103115193	0.001	1.41816623822906e-05	2.59474798836201e-05	0.168398402138162	0.334703435450056	0.290473627248216	0.0583481477684323	0.466976991046212	0.00127323143136379
Rv2623	TB31.7	Universal stress protein family	18.9096331628307	0.001	2.95581716234053e-09	2.88609764204945e-08	0.286190477491003	0.575782187617445	0.687179702091637	0.113804749021929	0.450273226107607	0.329612544674798
Rv2251		Flavoprotein	18.8869566503413	0.001	1.53018970383496e-05	2.78432870102569e-05	-0.500147164970913	0.0038431877817626	-0.285974436389686	0.0691213200821369	-0.13573787496474	0.367080727435241
Rv0563	HtpX	Probable protease htpX homolog (EC 3.4.24.-)	18.8810275161416	0.001	1.85669447749978e-10	6.09793706907778e-09	1.19113971485261	1.7369602438882e-19	1.76314875473626	2.15900798085644e-28	2.15578720276614	1.76062412130441e-32
Rv0282	EccA3	AAA family ATPase, ESX-1 secretion system component Rv3868	18.8706305851635	0.001	7.77036263895954e-08	3.14774935037974e-07	0.127333891725877	0.325577456846466	0.436038941510041	0.000263036905855299	0.651855562522194	1.51016232457687e-07
Rv1670		Conserved hypothetical protein	18.8659899790737	0.001	4.04256750035006e-07	1.17178433598768e-06	0.547229288495593	8.21073692386563e-05	1.00225153004294	4.01166771457584e-12	1.1183420197383	4.26217836744579e-15
Rv2696c		Conserved alanine and glycine and valine rich protein	18.8247920062892	0.001	6.48169910576815e-08	2.71998650964336e-07	0.216278634981782	0.00186769944816956	0.245467022433434	0.000135186132651109	0.375972193059772	3.46585911651982e-08
Rv3406		Alpha-ketoglutarate-dependent taurine dioxygenase (EC 1.14.11.17)	18.8135943918166	0.001	2.93471619524459e-06	6.39745592973231e-06	-0.258794679653356	0.0195539183776865	0.158697746785103	0.109073892434799	1.34093865249207	4.95303920737096e-23
Rv0285	PE5	PE family protein	18.8011276264374	0.001	5.97387428539178e-08	2.55189117162031e-07	0.144425202099958	0.137505563044398	0.305732105622189	0.000701359674223844	0.335268056970634	0.000202603267666309
Rv3247c	Tmk	Thymidylate kinase (EC 2.7.4.9)	18.7849310038614	0.001	7.43363089336074e-07	1.94863121175565e-06	0.157251727651071	0.122309378228392	-0.0471353469804212	0.622869036696659	0.122787667468581	0.161448065610672
Rv1997	CtpF	Probable cation-transporting ATPase F (EC 3.6.3.-)	18.782469892495	0.001	2.15484288361297e-09	2.31441773499403e-08	0.0581052511703053	0.87345947835005	0.3620165883132	0.192407846339948	0.21932026556868	0.447288295167098
Rv2182c		1-acyl-sn-glycerol-3-phosphate acyltransferase (EC 2.3.1.51)	18.7762578562215	0.001	2.02220645240229e-05	3.5796206867914e-05	0.259129609767042	0.000729616127444726	0.489813166834836	3.29589386868819e-10	0.607282589428511	3.13127507440492e-13
Rv1774		oxidoreductase, FAD-binding	18.7431361004068	0.001	6.49398428669273e-11	3.85180500825626e-09	0.798741222680215	1.93605303913419e-15	1.22707254770234	4.40732783624937e-25	1.07876936870639	1.20189322823199e-22
Rv1954c		Hypothetical protein	18.7186923260631	0.001	6.63044914493471e-11	3.8749124855839e-09	1.12721525768651	4.48589472457085e-11	2.19734130681802	1.18394658310457e-23	2.42535458285611	1.82617253399973e-25
Rv2173	IdsA2	Geranylgeranyl pyrophosphate synthetase (EC 2.5.1.29)	18.7162021907737	0.001	5.76666663693329e-11	3.75684151068408e-09	0.110964968957062	0.150649007240568	0.204402665637989	0.00310136051503187	0.277727738209019	6.5295005983976e-05
Rv3164c	MoxR3	Probable methanol dehydrogenase transcriptional regulatory protein MoxR3	18.6495378915526	0.001	4.9823380757831e-05	8.22592917040383e-05	0.0115455914846372	0.899137468435531	0.115365283699768	0.0918950450178525	0.0493526155322952	0.461344807602435
Rv2486	EchA14	Enoyl-CoA hydratase (EC 4.2.1.17)	18.6471467864256	0.001	1.58377847913099e-07	5.51615747245098e-07	0.0765042061760752	0.253972285353118	0.0568306821889442	0.345769729482996	0.167697759630955	0.00350433802320637
Rv0660c	MazE2	Prevent host death protein, Phd antitoxin	18.6198479083479	0.001	1.25562306727236e-07	4.58204414080842e-07	0.160508042939244	0.283968392739679	0.876326517175396	2.95700559696122e-09	1.27881853170929	7.35757599954748e-15
Rv1625c	Cya	Adenylate cyclase (EC 4.6.1.1)	18.5953326057387	0.001	4.91817155192957e-10	9.87111805422632e-09	0.187921273671803	0.0045412981988799	0.223568023457354	0.000240096774333586	0.312944615715432	7.32472900712041e-07
Rv3546	FadA5	Probable acetyl-CoA acetyltransferase FadA5 (EC 2.3.1.9)	18.5808733625775	0.001	5.32933642671773e-06	1.0756111203543e-05	-0.288040426658864	0.049397679444442	0.276977855374172	0.0352245061762279	0.797464862900045	3.59292124390647e-09
Rv0079		Unknown protein	18.5652855159478	0.001	4.27878551106736e-10	9.59816170555062e-09	-0.0768612121412193	0.806240831600741	0.690872990012663	0.00489754112674049	0.929034595874224	0.000292020912406072
Rv0279c	PE_PGRS4	PE-PGRS FAMILY PROTEIN	18.5360502815906	0.001	7.88651582713896e-07	2.05111347493784e-06	-0.0490699180025471	0.716174411098039	-0.217456194194368	0.0423883844657452	-0.0447999387702378	0.68878935509624
Rv2160A		Conserved hypothetical protein	18.5159072485277	0.001	2.43980844737708e-07	7.85832109803727e-07	0.0956323059703612	0.520783615618325	0.245351140747811	0.0479460315487096	0.0508623898771088	0.692322979704633
Rv0834c	PE_PGRS14	PE-PGRS FAMILY PROTEIN	18.5135672974458	0.001	1.54760309158908e-08	9.22065170311094e-08	0.134632869271253	0.223453564177646	0.241696745994833	0.01367530470266	0.373247382229717	0.000192629669506413
Rv2181		Possible membrane protein	18.487885860342	0.001	3.71708531686495e-08	1.75644435781466e-07	0.183667348273904	0.00014147372937959	0.0801293533436969	0.0605450805187805	0.242955706985997	1.1244431864665e-07
Rv3010c	PfkA	6-phosphofructokinase (EC 2.7.1.11)	18.4821193890813	0.001	9.86189253861326e-08	3.77564170986986e-07	0.286024417571919	0.00895509469074717	0.508349216013851	1.1548021362462e-06	0.734782060394291	5.07557840798722e-11
Rv1875		Pyridoxine 5'-phosphate oxidase	18.452640980863	0.001	1.45876895734202e-09	1.78802605581513e-08	0.150597626774726	0.0307333419940139	0.687485332503635	9.14609205458734e-17	0.830516792091743	1.04062620020653e-20
Rv1931c		Transcriptional regulator, AraC family	18.4047473725477	0.001	7.07166684008413e-10	1.19586400095721e-08	0.0214897083096126	0.884430246608999	0.0955761175912944	0.392780829282463	0.374838476221345	0.000215592748646308
Rv2710	SigB	RNA polymerase sigma factor SigB	18.4045121942459	0.001	8.5984994721036e-11	4.32537175976452e-09	1.77363313367743	2.88109716600849e-21	2.45244925738604	2.15900798085644e-28	2.82927113632107	3.13532174132303e-31
Rv3582c	IspD	2-C-methyl-D-erythritol 4-phosphate cytidylyltransferase (EC 2.7.7.60)	18.3945623217707	0.001	4.01332145886698e-06	8.36775418548656e-06	0.291979114416288	0.158903789783414	0.270297275281498	0.16267564806316	0.472635593397131	0.0127527397112024
Rv1948c		Hypothetical protein	18.359125015898	0.001	2.4539267819244e-06	5.4632521184132e-06	0.177008728956606	0.261905329136347	0.202619917584501	0.147230231739092	0.525229568667182	8.27918338580217e-05
Rv1350	FabG2	3-oxoacyl-[acyl-carrier protein] reductase (EC 1.1.1.100)	18.3457446804322	0.001	3.96427309889576e-06	8.28287134332899e-06	0.412454388559496	0.0396138786162813	0.898390350165147	2.17394029984921e-06	1.13134113675949	2.05567129073855e-09
Rv1468c	PE_PGRS29	PE family protein	18.325939552083	0.001	1.44728790656509e-06	3.43579578296875e-06	0.305407025963683	0.00275784242967139	0.529073686119887	7.75451085457613e-08	0.391751362173613	2.01148609267198e-05
Rv0904c	AccD3	Acetyl-coenzyme A carboxyl transferase alpha chain (EC 6.4.1.2) / Acetyl-coenzyme A carboxyl transferase beta chain (EC 6.4.1.2)	18.3171025789865	0.001	8.59097815394948e-08	3.41405471837953e-07	-0.157492030171576	0.0118132839755471	-0.238393832447957	3.81367972998743e-05	-0.121521776637378	0.0250259173810001
Rv0283	EccB3	Type VII secretion protein EccB	18.2966875266315	0.001	1.80756184286921e-08	1.03297172911953e-07	0.31309911731919	0.039221721838213	0.460871613975717	0.00147989986758126	0.66570274825704	7.97878393235861e-06
Rv2554c		Putative Holliday junction resolvase (EC 3.1.-.-)	18.2951670761295	0.001	5.53185181960263e-07	1.52240852708455e-06	0.427619010477221	0.0298748067127023	0.473511063361142	0.0070844559472865	0.622488169535401	0.000342007189713184
Rv0400c	FadE7	Glutaryl-CoA dehydrogenase (EC 1.3.99.7)	18.2302651250446	0.001	5.30029942071183e-10	1.03388151646926e-08	0.580865015490701	9.14332699326316e-05	0.886268803912025	1.29501971324427e-09	0.925221172081234	1.4670735091962e-10
Rv0251c	Hsp	Heat shock protein hsp	18.2158583906793	0.001	4.34256058888523e-10	9.59816170555062e-09	1.3856763903953	6.07850010611909e-10	2.71329475893605	4.18338785248168e-22	3.14664852446729	1.13186026614576e-24
Rv0842		PROBABLE CONSERVED INTEGRAL MEMBRANE PROTEIN	18.209864881333	0.001	1.34525319772729e-06	3.23470626904561e-06	0.636338012458343	0.00944283906331641	0.534670836029427	0.0130716100228497	0.832629572245597	0.000124830310337538
Rv1045		Hypothetical protein	18.1832811463969	0.001	2.50316429591573e-05	4.3553305218779e-05	0.321520876199244	0.0531657037711039	0.513338876830183	0.000580198923007524	0.603290328133442	3.63341582659434e-05
Rv3207c		Conserved protein	18.1739879322518	0.001	1.21803584408009e-06	2.96416071302773e-06	0.276830706378217	0.00259480282538644	0.607849956299722	2.07972544150633e-10	0.64709523517627	2.23345568116263e-11
Rv2656c		Probable phiRv1 phage protein	18.1699636928162	0.001	2.47830942305985e-07	7.94683343634338e-07	0.179246741067057	0.344082619492906	0.00110847454175467	0.994896095449722	0.163309544544182	0.304784125488582
Rv3653	PE_PGRS61	PE family protein	18.1659508422068	0.001	2.4575794358566e-07	7.90803293772805e-07	-0.0251000403013202	0.910636495970698	-0.170496380843494	0.282530635324187	0.0115792077695711	0.940815243121314
Rv0086	HycQ	Hydrogenase-4 component F (EC 1.-.-.-)	18.1603967765547	0.001	5.71349110096184e-07	1.562657511027e-06	0.186730290194312	0.129880569465324	0.0135944661996392	0.913078209342206	0.0724889684257715	0.502378053395501
Rv1088	PE9	PE family protein	18.1298458625471	0.001	8.93673399953521e-06	1.70825305022381e-05	-1.06374076308024	0.00036744563539397	-1.02341299353791	0.000125615634946951	-0.254526746441499	0.314986311284519
Rv0747	PE_PGRS10	PE-PGRS FAMILY PROTEIN	18.1293159782729	0.001	9.14859744151014e-10	1.42550455014244e-08	0.0962440697414078	0.517011083504899	0.291487936043016	0.015816041429068	0.588185501627139	2.30682980751761e-06
Rv3541c		Enoyl coenzyme A hydratase IgrE	18.1246067796314	0.001	5.36261351055423e-08	2.34187099900467e-07	-0.161078316071315	0.251102699268123	0.207296876215011	0.0992235992186414	0.176302563803261	0.135158157755787
Rv2874	DipZ	DipZ protein	18.0609370223094	0.001	3.81149314432515e-06	8.00663908837544e-06	-0.0102429613806372	0.934226978623667	0.0689674834622114	0.488316501671008	0.25214112736132	0.00471215955063855
Rv3412		Conserved hypothetical protein	18.0557334531632	0.001	2.0326731705987e-05	3.59654638466572e-05	0.16821460401121	0.00792683462265813	0.199661447388515	0.000665966953246486	0.122420277102226	0.0313627560966131
Rv1286	CysN	Sulfate adenylyltransferase subunit 1 (EC 2.7.7.4) / Adenylylsulfate kinase (EC 2.7.1.25)	18.0481584269667	0.001	1.25703600170152e-09	1.67411715379368e-08	-0.126682275800673	0.492468380257211	0.384893515378541	0.0126882798786929	0.830663945727412	5.21267233608989e-07
Rv2437		Putative protein-S-isoprenylcysteine methyltransferase	18.043539261918	0.001	2.93016156199854e-05	5.05621452339653e-05	0.39435869131324	0.00144121355755578	0.787704898789113	1.97851829115983e-10	0.941120425379169	1.83185326075329e-13
Rv1065		Conserved hypothetical protein	18.0398040237203	0.001	1.23426250171684e-07	4.50823454211648e-07	0.373617245510783	0.00794764314636636	0.233183781386904	0.0722382635676268	0.929616395998073	4.03835599632233e-10
Rv0983	PepD	Heat shock protein HtrA	18.0292988337836	0.001	1.82285074121787e-08	1.03633889064375e-07	0.897794432590773	2.89624695348319e-17	1.15857387949811	8.335777575032e-23	1.44569641656605	3.13683248110765e-27
Rv3848		FIG037441: Conserved transmembrane protein	17.9991742098091	0.001	2.45072871239856e-06	5.45919052862773e-06	0.192426153399239	0.343346577221968	0.333920724899024	0.0542712896185545	0.525851800609742	0.0016280518245906
Rv2427Ac			17.9970653735159	0.001	1.8192463039044e-07	6.19510266642338e-07	0.107541579664635	0.701281457671717	-0.03156137127699	0.89953462580818	0.0792164040679104	0.714785715164338
Rv3545c	Cyp125	Putative cytochrome P450 125 (EC 1.14.-.-); Putative cytochrome P450 IgrA	17.9958383660755	0.001	1.73812145047923e-06	4.03463472208204e-06	-0.423667459554407	0.00321501415007779	-0.179343568607175	0.168104073317813	0.123668801118417	0.322562850939696
Rv0367c		Hypothetical protein	17.9946619207691	0.001	1.21400973424936e-08	7.85312369116491e-08	0.125248683127352	0.220084536319163	0.564008132854267	8.4297082570984e-09	0.918251956432859	1.40279590304274e-16
Rv1405c		Methyltransferase	17.9802005542859	0.001	1.82792437945003e-10	6.09793706907778e-09	0.459750124307259	0.0769462859072245	1.24379618125771	4.37685341209532e-07	2.64873165811929	3.88114742718548e-17
Rv2839c	InfB	Translation initiation factor 2	17.9799466864052	0.001	1.33046839456103e-07	4.80225376928748e-07	0.195182176963996	0.0287432563107689	0.367343962847714	2.23277257113856e-05	0.71827351550594	8.88416166341819e-13
Rv0453	PPE11	PPE family protein	17.9736701587338	0.001	1.0634298010452e-08	7.18112466690375e-08	-0.129328306926507	0.448393026043552	-0.0263057555580302	0.872013497351953	0.577247071451662	2.74965640178526e-05
Rv0573c	PncB2	Nicotinate phosphoribosyltransferase (EC 2.4.2.11)	17.9687872380578	0.001	2.20219047114104e-06	4.98377274049799e-06	-0.0982304352224661	0.307806222194127	-0.262103949984487	0.00188472398454355	-0.304376681962589	0.000167419718973343
Rv1604	ImpA	Histidinol-phosphatase [alternative form] (EC 3.1.3.15)	17.9599452207434	0.001	1.21691442021282e-06	2.96324626588587e-06	0.452210214754145	0.0040118262964693	0.415245870087928	0.00305121873256539	0.587988738772257	2.87483018602154e-05
Rv1526c		Uncharacterized protein Rv1526c/MT1577	17.9051205127568	0.001	4.56156842114211e-07	1.2933539540772e-06	0.0454690494998609	0.695178859630151	-0.0678619408881431	0.480616060559408	0.0497044575450003	0.592416822337353
Rv0793		Possible monooxygenase	17.9034976722843	0.001	1.38538788014025e-09	1.73129919360923e-08	-0.174804953367221	0.165549242695998	-0.239019288770925	0.0334917973947002	0.123136978708585	0.22921976197132
Rv3289c		Possible transmembrane protein	17.903041692153	0.001	8.65674872531885e-09	6.17628715160091e-08	0.972652942892556	0.00021285869427461	1.6761493482773	1.82816084285176e-10	1.60259774053268	3.9047092299977e-10
Rv1489A		Methylmalonyl-CoA mutase (EC 5.4.99.2)	17.8979772465194	0.001	1.4134011722964e-05	2.58841302244512e-05	0.526199548187847	1.26927814428867e-06	0.805225814439192	6.87894393826493e-13	0.829135536443341	7.9308102482449e-14
Rv1817		fumarate reductase/succinate dehydrogenase flavoprotein, N-terminal:FAD dependent oxidoreductase	17.8737270736914	0.001	1.9752138924334e-08	1.10091164215012e-07	-0.0579392016017275	0.369540319854516	0.0330003739987843	0.573148025352306	0.276514865709465	9.60754963272029e-07
Rv1938	EphB	Monooxygenase component C / Probable epoxide hydrolase EphB (EC 3.3.2.9)	17.8646852617767	0.001	1.19511510049347e-09	1.64294216000479e-08	-0.216563853328367	0.120194972572165	0.00315804031196087	0.9819377595445	0.129728067803534	0.256513930321226
Rv3173c		Transcriptional regulator, TetR family	17.8636193738778	0.001	1.6387292370153e-09	1.89863264953317e-08	0.808783202393358	0.0244016013987245	1.17035996323083	0.000347980071114435	1.18668297391667	0.000187358664339066
Rv3861		Hypothetical protein	17.826696173288	0.001	1.62347161953557e-06	3.79733738436396e-06	1.61015448176706	2.02478341593338e-05	1.88803779198246	6.76632563244884e-08	2.30674208204648	2.68079523461204e-10
Rv0726c		Possible S-adenosylmethionine-dependent methyltransferase	17.8246868747725	0.001	8.36055822124111e-10	1.32943979061911e-08	-0.207411675551485	0.0287576193978577	-0.159172234765081	0.0632361340672855	-0.0303425793260503	0.735471479132221
Rv1386	PE15	PE family protein	17.7951890601692	0.001	2.41465580009932e-08	1.27434822703781e-07	-0.398083414247811	0.0157760430944488	0.0703795117974657	0.656555687969547	0.641292563599638	3.29943528370098e-05
Rv3371		Wax ester synthase/acyl-CoA:diacylglycerol acyltransferase	17.7944797933888	0.001	1.29231433065659e-07	4.69867991768461e-07	-0.0445701856335425	0.743884168168349	0.341924803584805	0.00166228669157754	0.826666550247243	3.05295944109845e-11
Rv1531		Carboxymuconolactone decarboxylase	17.7923884915962	0.001	3.86511406810248e-06	8.10124646974645e-06	0.0389310503201399	0.71045216697714	0.128388365872095	0.129846718092348	0.180667571799149	0.024295316067644
Rv2513		Hypothetical protein	17.7777533632963	0.001	0.000135356782158678	0.000208329919557934	0.0297849801164638	0.802786430259065	0.189277326663964	0.0411186478433313	0.427083000873268	4.56430861192609e-06
Rv1187	RocA	Delta-1-pyrroline-5-carboxylate dehydrogenase (EC 1.5.1.12)	17.7708335190806	0.001	1.6080944230503e-06	3.77024615764124e-06	0.221824524851653	0.369540319854516	0.390815675699466	0.0655350839028212	0.270225771511386	0.192096819480366
Rv3836		Conserved hypothetical protein	17.7402505027313	0.001	5.37818710143196e-07	1.48526167762965e-06	0.183395659076447	0.00780716969860548	0.259668827450146	3.99618718864003e-05	0.347392351158804	5.32052035724276e-08
Rv1169c	PE11	(MTV005.05c), len: 100. similar to the N-terminal region of the M. tuberculosis PE family of proteinseg. TR:O05297 (EMBL:Z93777) MTCI364.07 (99 aa), fasta scores; opt: 209 z-score: 407.6 E(): 1.6e-15, 37.4% identityin 99 aa overlap. Also simlar to the N-terminus of M. tuberculosis TR:P77909 (EMBL:U76006) ESTERASE/LIPASE (EC 3.1.1.3) (TRIACYLGLYCEROL LIPASE) (437 aa), fasta scores; opt: 193z-score…	17.7233013281754	0.001	7.72856785043671e-07	2.01531027806007e-06	-0.632795707779546	7.71712205756972e-05	-0.0886458389065332	0.547245161130148	0.18419880174326	0.165964960283363
Rv2625c		Probable conserved transmembrane alanine and leucine rich protein	17.6790875478966	0.001	1.66926665360004e-09	1.92280164678451e-08	0.0519336479518664	0.916141933387661	0.532348947477814	0.163142552639155	0.128835301658535	0.758073795280725
Rv1660	Pks10	Chalcone synthase (EC 2.3.1.74)	17.6777317870508	0.001	0.000173271014745479	0.000262176823835726	0.123357265389291	0.150376515509141	0.458469355068776	4.23462943198922e-08	0.497537285470806	3.48462973343897e-09
Rv0758	PhoR	PhoR	17.6750882946457	0.001	9.81861067476263e-08	3.76269612550692e-07	0.221911749405843	8.82301053257328e-07	0.296497346157167	5.56870876603327e-11	0.370052678633616	2.19367325277117e-14
Rv3553		2-nitropropane dioxygenase (EC 1.13.11.32)	17.6616701986099	0.001	1.54059507229371e-08	9.2073406370288e-08	-0.0679301129552838	0.634932967104	0.0508026111582955	0.680046447524284	0.0724061277921582	0.5156923476363
Rv1945		Partial REP13E12 repeat protein	17.6269888617426	0.001	4.16558432589014e-11	3.23844537437163e-09	0.235716427269919	0.132582670783101	0.382175180352288	0.00511713518222012	0.957203978100769	2.79011912307721e-11
Rv1392	MetK	S-adenosylmethionine synthetase (EC 2.5.1.6)	17.6206128434808	0.001	1.22532858175e-08	7.89214875830548e-08	0.0263207755030219	0.890854830487424	0.0460592726872893	0.778536971262212	0.222551234177491	0.131645253990949
Rv3206c	MoeB1	Sulfur carrier protein adenylyltransferase ThiF	17.604826371083	0.001	2.29051711334244e-09	2.41446021443577e-08	0.331776403685085	8.99397819893666e-05	0.564466369726786	7.86518510777492e-11	0.745598268816435	5.99779819906431e-15
Rv0188		PROBABLE CONSERVED TRANSMEMBRANE PROTEIN	17.6010308301878	0.001	5.27222413148414e-07	1.46005705216153e-06	0.835666208763273	1.535225832331e-07	1.56171108665633	1.31282187156583e-17	1.89712371869206	3.5406314231996e-21
Rv2110c	PrcB	Proteasome subunit beta (EC 3.4.25.1), bacterial	17.5541531402477	0.001	8.12237950823765e-09	5.87947835441465e-08	0.421069993210285	3.45363092747753e-06	0.639194409060085	1.33817653573586e-11	0.665969322440635	3.19084728370734e-12
Rv0483	LprQ	Possible lipoprotein LprQ	17.5398458084948	0.001	1.94792752434973e-08	1.09029070165716e-07	0.119491517039016	0.287379379214642	0.0127521216927029	0.912645716396508	0.0664282129335447	0.517333199159747
Rv3062	LigB	ATP-dependent DNA ligase (EC 6.5.1.1)	17.5258157489067	0.001	3.75098744110821e-07	1.10010509896413e-06	-0.0150474295943592	0.867362601474945	-0.0474711832064685	0.507822088294295	0.420642050542426	1.84016147633427e-08
Rv2125		Conserved hypothetical protein	17.5220073373226	0.001	2.07708814768895e-07	6.90740443423924e-07	0.160844122601994	0.247339073241153	0.187018495433123	0.129846718092348	0.238522350957747	0.0462742269869218
Rv3625c	MesJ	tRNA(Ile)-lysidine synthetase	17.5128984132207	0.001	6.78163881189031e-06	1.33947478322327e-05	0.335318007942631	0.000272153697707056	0.3000267156051	0.000248249570018722	0.47128124582926	3.1297902201674e-08
Rv1530	Adh	Alcohol dehydrogenase (EC 1.1.1.1)	17.5051279741056	0.001	2.77211096142816e-10	7.6502562227191e-09	0.172884841314564	0.0486394352802147	0.166755741040942	0.0306846991528294	0.25244270353875	0.000659932059822088
Rv2870c	Dxr	1-deoxy-D-xylulose 5-phosphate reductoisomerase (EC 1.1.1.267)	17.499993383739	0.001	2.84167936011958e-09	2.80219200424695e-08	0.297499861585045	0.00101635095719303	0.38632893072585	4.74162427181287e-06	0.542429934454555	1.16018538377872e-09
Rv2377c	MbtH	Protein MbtH	17.4867335731309	0.001	1.31749622046315e-09	1.69441099680276e-08	0.326504861924533	0.02071539409653	0.651302715999437	7.81036816362803e-07	0.796878128470624	6.26728672402737e-10
Rv3502c	Hsd4A	Probable short-chain type dehydrogenase/reductase (EC 1.-.-.-)	17.4827890843623	0.001	1.80633339891057e-09	2.04872660634869e-08	0.0160358942744336	0.904965414949886	0.372230157591469	0.000264347720441959	0.691977011768967	2.10252783629978e-10
Rv2384	MbtA	Bifunctional salicyl-AMP ligase/salicyl-S-arcp synthetase MbtA	17.4786692468794	0.001	2.01531887324053e-09	2.22644800415646e-08	0.105834402137096	0.402400998841366	0.453436461680338	2.14848323038066e-05	0.708139356897878	2.25843245836716e-10
Rv1965	YrbE3B	Conserved hypothetical integral membrane protein YrbE3B	17.4641330619021	0.001	1.15474674671714e-05	2.15646784372835e-05	-0.11861594133009	0.380064138039485	0.399648647640829	0.000792714285504692	0.503142912636714	4.26088830040776e-06
Rv2007c	FdxA	4Fe-4S ferredoxin, iron-sulfur binding	17.4584816033808	0.001	1.38538579354178e-09	1.73129919360923e-08	-0.200536682754921	0.609120366735005	0.559565504619689	0.0811250660567697	0.52237548936227	0.105491916479051
Rv0376c		CO dehydrogenases maturation factor, CoxF family	17.4555751522838	0.001	5.16612423510955e-06	1.04585724454026e-05	0.284253032602567	0.0204138408482123	0.395445480876676	0.000379123355415363	0.54189490946278	6.84901191535314e-07
Rv1588c		Partial REP13E12 repeat protein	17.4469715163702	0.001	8.18785795708307e-09	5.9053625265786e-08	0.00498878530048419	0.99225243321196	0.298325887342621	0.515712002484556	1.1440048714452	0.00579728573471555
Rv2087		Transposase	17.4420530329262	0.001	1.4070350724131e-05	2.57794254392332e-05	0.103666145489925	0.618736340571368	0.545100075820546	0.00140725444143542	0.628810147426339	5.98995475437344e-05
Rv2133c		Phosphatidylinositol 3-and 4-kinase family protein	17.431175461917	0.001	2.66433050839959e-08	1.36619992779096e-07	0.332228861556123	6.87917463052597e-06	0.563767941401098	4.05303699576684e-13	0.649747794813806	1.06467606239496e-15
Rv3531c		Hypothetical protein	17.4286719124894	0.001	3.40321887227638e-09	3.18971504679867e-08	-0.0750749961379125	0.448545537518224	-0.145892768709433	0.0831831119547528	-0.052535813002784	0.539133966925632
Rv2930	FadD26	Long-chain-fatty-acid--CoA ligase (EC 6.2.1.3)	17.4195676398008	0.001	5.01164731328054e-09	4.13797604712801e-08	0.156624716704922	0.470239575409161	0.295640756642333	0.123914227416832	0.679086536479952	0.000425022646610631
Rv3571	KshB	Phenylacetate-CoA oxygenase/reductase, PaaK subunit	17.4136590416427	0.001	5.02855886148512e-05	8.29190577408376e-05	-0.0883884243514421	0.122337182612198	0.060770274451972	0.24031034904057	0.302045912587689	2.27469155006288e-08
Rv3858c	GltD	Glutamate synthase [NADPH] small chain (EC 1.4.1.13)	17.4130462230172	0.001	1.23378795482062e-05	2.29008562935878e-05	0.124118659719347	0.272268883557888	0.316909511921844	0.00170274453940093	0.347209479708384	0.000574345769023303
Rv2036		Conserved hypothetical protein	17.4112757255568	0.001	1.91043380141716e-08	1.07384213958017e-07	-0.0890245151143363	0.609504105423774	0.511034386290784	0.000310632557554771	1.25136321018236	9.62867957685005e-15
Rv1258c		H+ antiporter integral membrane transport protein	17.4025947040887	0.001	2.43643227896317e-06	5.43954038011215e-06	-0.164523175367195	0.226901983076949	-0.180503679386498	0.137672681673529	0.109464629470646	0.349301737664389
Rv2618		Putative transcriptional regulatory protein	17.3961844579902	0.001	3.7570125470623e-09	3.37028619910284e-08	0.16538720213982	0.193690417341674	0.395945835876545	0.000432594615896689	0.523680625537169	2.34881713289107e-06
Rv3684		Cysteine synthase (EC 2.5.1.47)	17.3920180518517	0.001	2.63416011221093e-10	7.37193822952553e-09	0.224936623492364	0.00294447186533972	0.429741830960141	1.14273228701986e-08	0.535378215666297	1.46086968494711e-11
Rv2709		Possible membrane protein	17.3681634626816	0.001	9.89186285715008e-09	6.82469843651292e-08	0.414155185999076	0.000129165301379686	0.729228947131948	3.64046021363577e-11	0.882779550768912	2.8757842597499e-14
Rv1067c	PE_PGRS19	PE-PGRS FAMILY PROTEIN	17.3652862512568	0.001	3.23348870881337e-07	9.83158693865671e-07	0.229192227289318	0.261066096745428	0.178215909351662	0.292618479955447	0.716222648642717	8.99985195935917e-06
Rv0753c	MmsA	Methylmalonate-semialdehyde dehydrogenase (EC 1.2.1.27)	17.3571419006132	0.001	1.93708083305864e-11	2.83278413498313e-09	-0.104512142371954	0.600725385084169	0.370506859448559	0.0222072298459892	0.559760439257245	0.000580086231423372
Rv1795	EccD5	Type VII secretion integral membrane protein EccD	17.3528606306523	0.001	5.32758452609096e-06	1.0756111203543e-05	0.196313709863549	0.00548681646894559	0.241738381772587	0.000261752281531167	0.346131227107081	4.31136692583613e-07
Rv1627c		Probable nonspecific lipid-transfer protein	17.3487500369158	0.001	1.18126192728288e-07	4.35834688075347e-07	0.17231578019765	0.114984514488392	0.163501949294645	0.100078887070365	0.164060984543003	0.0931715779090668
Rv0769		3-oxoacyl-[acyl-carrier protein] reductase (EC 1.1.1.100)	17.3477989212462	0.001	5.02774631825852e-07	1.40409443912574e-06	-0.34011960894994	0.0471486136596648	-0.168891660940371	0.291458250346085	0.0318319033427192	0.837497495759726
Rv2345		Possible membrane protein	17.342050442895	0.001	3.16929815292766e-06	6.83756289887867e-06	0.018911276178553	0.856500059568855	0.0293319520635862	0.737712177315807	0.0781038827621376	0.335196637842125
Rv0736	RslA	Possible membrane protein	17.3091756923174	0.001	1.25317434079465e-05	2.32064996752932e-05	0.335446949848292	0.00242704102788315	0.719503435729155	1.0426896814389e-10	1.03432803069625	1.39319788355732e-17
Rv2620c		Possible membrane protein	17.3023350774255	0.001	1.94774709643918e-06	4.46644371682014e-06	0.292393573849392	0.255013602034583	0.613267025767078	0.0059008058652473	0.830742449096018	0.000116903074561988
Rv1087	PE_PGRS21	PE-PGRS family protein PE_PGRS21	17.3010765379135	0.001	7.22926566808636e-07	1.90385034890492e-06	0.0740889908857039	0.518518765225337	0.173730172294706	0.0686429426753413	0.182909721318805	0.0478554144778396
Rv1217c		PROBABLE TETRONASIN-TRANSPORT INTEGRAL MEMBRANE PROTEIN ABC TRANSPORTER	17.2862486074622	0.001	1.05086571486321e-07	3.95842687285914e-07	0.442375976112432	2.67725141171561e-05	0.868329280610491	2.03497152752313e-14	0.764039068133934	7.25035392461669e-13
Rv2727c	MiaA	tRNA delta(2)-isopentenylpyrophosphate transferase (EC 2.5.1.8)	17.2711580185397	0.001	4.34357678785942e-10	9.59816170555062e-09	0.0430626114509209	0.695450965166985	0.150473225120661	0.0849688450716351	0.144362490756759	0.08163992527217
Rv1925	FadD31	Long-chain-fatty-acid--CoA ligase (EC 6.2.1.3)	17.2647910170123	0.001	5.59517293469474e-08	2.42431799267355e-07	0.503043155333611	0.00492752074244401	0.928788506140737	2.43770608458593e-07	1.06104016137781	7.44692354474637e-09
Rv0089		Methyltransferase/methylase	17.2549723783774	0.001	4.3851464642038e-07	1.25190891154784e-06	0.0161474917659516	0.933533820885887	0.257056601000689	0.0819116776344802	0.234570397550736	0.0922845197272725
Rv2466c		Conserved protein	17.2410080993946	0.001	2.90223857389842e-08	1.45258137187309e-07	0.226743398460155	0.407522935206139	0.888255168158524	0.000165000000610752	1.17426353365084	2.78732575952596e-07
Rv2008c		AAA family ATPase	17.2349314911042	0.001	1.29295357717739e-09	1.68465492318129e-08	-0.120401798670302	0.418477949871886	0.331732257254925	0.0089902834569521	1.00276151310784	8.31646028822951e-13
Rv2324		Transcriptional regulator, AsnC family	17.228809655084	0.001	2.53264814971766e-08	1.32605319459525e-07	0.604369214132307	4.74008770527291e-07	1.14186768278281	1.40430306391043e-17	1.46047385800387	2.14435880215014e-23
Rv3616c	EspA	ESX-1 secretion system protein (Rv3616c)	17.2132353742775	0.001	8.1670049562222e-05	0.000129978685206356	-0.487570840257932	3.93611234215745e-05	-0.122440216812612	0.263551934324921	-0.234132586889208	0.0286865232073427
Rv1659	ArgH	Argininosuccinate lyase (EC 4.3.2.1)	17.1991802641974	0.001	1.98891686739338e-06	4.55296983353762e-06	-0.0165481938668517	0.870237175234728	0.0409884882390203	0.611507249664833	0.0337933160283246	0.665280010732078
Rv1218c		ABC-type multidrug transport system, ATPase component	17.1823917702045	0.001	9.92160277720836e-06	1.88292499697355e-05	0.332087001332514	0.0264404862737956	1.04704697856916	3.57029203223879e-11	0.912478495243427	4.11275355595755e-10
Rv2076c		Conserved hypothetical protein	17.1692433570794	0.001	6.99748099478063e-08	2.89968607646071e-07	-0.0673713291551135	0.642800083846095	0.116155061720107	0.335184806375382	0.246585035643342	0.0220671323848269
Rv2655c		Possible PhiRv2 prophage protein	17.1624625312278	0.001	3.48142097399357e-08	1.67293433502424e-07	0.205756860786088	0.051710596721008	0.137789570150948	0.139594723737129	0.571837117057762	5.39241736117169e-09
Rv2018		Conserved protein	17.1554519813539	0.001	5.91658192257215e-05	9.62443575943582e-05	0.19641549885625	0.15071873549175	0.564274969287759	1.01269888786776e-05	0.751785038429197	1.03697421308694e-08
Rv1503c		Conserved hypothetical protein	17.1450507490639	0.001	5.99456841010352e-07	1.62499419247963e-06	0.367022173033815	0.01153886271602	0.262543701110443	0.0383837194866215	0.608203401858399	2.12748578510444e-06
Rv3197		Ubiquinone biosynthesis monooxygenase UbiB	17.1329973141786	0.001	4.31362047105963e-07	1.23503802247773e-06	0.533941622893309	2.81726530377127e-09	0.948802164094051	4.8240947734483e-19	1.09136614556179	1.05782673317829e-21
Rv2386c	MbtI	isochorismate synthase MbtI	17.1134944720899	0.001	1.60791141038513e-08	9.49456158227415e-08	0.481262536261658	0.00917558382172111	0.917483555003089	2.40600806202955e-07	1.03969301053882	8.33518862415547e-09
Rv1129c		Transcriptional regulator, XRE family	17.1103872906844	0.001	1.42343759556938e-09	1.75860301879758e-08	-0.00726491399764129	0.983983061788898	1.08818418340264	5.90775537656182e-06	1.4385726423098	1.56767398188772e-09
Rv2340c	PE_PGRS39	PE family protein	17.1094114987596	0.001	4.06987972166734e-07	1.177125328523e-06	0.0757340395099382	0.505813692412793	0.00489597916451778	0.963164199391657	0.0155279010296816	0.879533022782884
Rv0724	SppA	Possible protease IV SppA (endopeptidase IV) (signal peptide peptidase)	17.0778512905981	0.001	2.0252479700636e-08	1.11627398516405e-07	0.74290284883253	1.57384424576897e-05	1.03672668755746	2.98358911688864e-09	1.21593684662271	2.13772816040584e-11
Rv2011c		Transcriptional regulator, MarR family	17.0696980609052	0.001	5.83732261513238e-08	2.50423746390996e-07	-0.2950140142802	0.0165495874279151	-0.00293644807283799	0.981184226575461	0.641460354177301	6.04208289568898e-09
Rv1348	IrtA	ABC transporter ATP-binding protein	17.0635667502309	0.001	1.03404792941947e-07	3.93097158696927e-07	0.218243477978989	0.0905203368930615	0.455096188557773	0.000131258929142298	0.594246404236577	1.20587922096191e-06
Rv3745c		Conserved hypothetical protein	17.0571384148187	0.001	1.98203975177176e-08	1.10316890385728e-07	0.301162424649213	0.188828295102691	0.444853723928615	0.0222823975954079	1.72963526747988	4.95686007705727e-15
Rv2043c	PncA	Nicotinamidase (EC 3.5.1.19)	17.0569951152109	0.001	1.73130833456735e-06	4.02116851056147e-06	0.773343715828405	6.20537739511857e-06	1.26551687551368	1.49763719047248e-12	1.45776417324286	3.54855309006872e-15
Rv2961		PROBABLE TRANSPOSASE	17.0280692872641	0.001	7.6011942787599e-07	1.98993057073728e-06	-0.290926674221118	0.0497933693663136	-0.280867924221003	0.0345853715501954	-0.0737619497687012	0.573463637409306
Rv0467	Icl1	Isocitrate lyase (EC 4.1.3.1) / Methylisocitrate lyase (EC 4.1.3.30)	17.0235810054728	0.001	3.6595338646384e-10	9.03291153917578e-09	0.232007846200567	0.654402653281945	-0.0296705219387992	0.949911009184261	0.550762569657115	0.211824819576313
Rv3429	PPE59	PPE family protein	17.0178535302225	0.001	5.06953288641963e-07	1.41080698113667e-06	0.451728050418494	0.0526160420796517	0.533447896647804	0.0122927067893366	1.00293645506996	6.06532366958356e-06
Rv0617	VapC29	Possible toxin VapC29. Contains PIN domain.	17.0166288554863	0.001	3.02625985818889e-08	1.49614355954872e-07	0.340088225091338	0.0771901472631594	0.580389572693905	0.000670672731046894	0.794247057904241	2.66795373085372e-06
Rv3520c		Coenzyme F420-dependent oxidoreductase	17.0136062216332	0.001	3.3501549172232e-07	1.01335468776729e-06	0.347544871865132	0.000231011501413217	0.40902292022894	3.84939793090247e-06	0.400351573386878	4.36538167147606e-06
Rv0790c		Transglutaminase-like enzymes, putative cysteine proteases	16.9900038875799	0.001	9.5717099505691e-12	2.01946398173536e-09	-0.153337285704209	0.465853115228685	0.0505456394680373	0.79166607001771	0.315852415794548	0.0407736408316284
Rv3570c	HsaA	POSSIBLE OXIDOREDUCTASE	16.9821777541676	0.001	2.40164655670983e-07	7.75316280777e-07	0.0495063051601985	0.804634855020055	0.511028931642146	0.00127976678038985	0.783968048327556	1.6119405977503e-06
Rv0678		Conserved protein	16.9799973427464	0.001	1.01689899314915e-10	4.81090071282705e-09	0.799020220264258	7.83446055757975e-06	0.926755015180211	5.15332742674513e-08	1.02038149542531	4.65193335712564e-09
Rv1194c		Regulator of polyketide synthase expression	16.9657101636682	0.001	1.98294259730644e-09	2.20734282400442e-08	-0.0433706829269482	0.7039983017113	-0.236570678793836	0.0104621875629497	0.0209655635549311	0.831562740355323
Rv2830c	VapB22	Possible antitoxin VapB22	16.9427406861102	0.001	1.09138768519183e-05	2.05261460527795e-05	0.0666462160501737	0.74455942256444	0.46242188732183	0.00399441983663402	0.341344542405173	0.0203324139722598
Rv2383c	MbtB	Phenyloxazoline synthase MbtB (EC 6.3.2.-)	16.9330140268047	0.001	4.53212268151445e-10	9.59816170555062e-09	0.325041599855657	0.0801786813568774	0.963856976315661	1.87708802025343e-07	1.37048369782903	2.21010715741534e-11
Rv1221	SigE	RNA polymerase sigma-70 factor, ECF subfamily	16.9302185428641	0.008	3.3328040472347e-09	3.13110243113728e-08	1.52305688394133	2.24726296369805e-11	2.21812354310835	2.20170172657066e-18	2.91722108773469	5.55111500271637e-23
Rv0588	YrbE2B	Conserved hypothetical integral membrane protein YrbE2B	16.9267038866904	0.001	0.000139193148977089	0.000213985908717583	0.0915287924121815	0.471319663433284	0.476212295326333	2.09670728478447e-05	0.895246204335021	1.48349796025087e-12
Rv2009	VapB15	Antitoxin VapB15	16.9259460836115	0.001	4.5628642265129e-07	1.2933539540772e-06	0.312975883602778	0.171781949891123	0.389035495068586	0.0508105925055698	0.977367118249722	1.07402268001074e-06
Rv0805		3',5'-cyclic-nucleotide phosphodiesterase (EC 3.1.4.17)	16.9233377193657	0.001	3.87317976454094e-09	3.39339815899623e-08	0.417574488646741	3.34266673261088e-07	0.294155263908873	6.24230017895532e-05	0.398150205697723	1.76084035608747e-07
Rv0762c		Conserved hypothetical protein	16.9083951515495	0.001	1.86348013485998e-05	3.32531210414619e-05	-0.0775805241593082	0.640515386637224	0.00955615418760036	0.949484260171301	0.385051226089438	0.00236431802677405
Rv2035		Putative uncharacterized protein BCG_2054	16.90371314536	0.001	0.00075489075444622	0.0010301977534922	-0.386769779052454	0.100754794877932	0.886495866232593	4.1266889041676e-05	2.02397871255042	1.01458007565633e-16
Rv0281		O-Methyltransferase	16.9018286647963	0.001	7.73960823751005e-06	1.49888904170882e-05	-0.0157642217755196	0.863600332705623	0.169520951210686	0.0199424710626216	0.19554521278018	0.00643734145709961
Rv0266c	OplA	5-oxoprolinase (EC 3.5.2.9)	16.9014924989816	0.001	4.037489844969e-06	8.41033544389502e-06	-0.131264014413271	0.0283137796137293	-0.227518642364193	4.32067829492161e-05	-0.114872875398548	0.0291743375324424
Rv0473		Possible membrane protein	16.8987678373579	0.001	4.01913314926857e-10	9.45090836401969e-09	0.366640140582628	0.000718632765158465	0.565457076594762	6.44151423011357e-08	0.595508779767191	8.66121639111211e-09
Rv3288c	UsfY	Putative uncharacterized protein usfY	16.8959740521483	0.001	4.40051282637143e-10	9.59816170555062e-09	0.574214352223187	0.00714447633867343	1.39597880497581	1.5747706553213e-10	1.31341271899273	1.92960306800121e-10
Rv1601	HisB	Imidazoleglycerol-phosphate dehydratase (EC 4.2.1.19)	16.8900166350562	0.001	2.01336470530278e-05	3.56714727546735e-05	0.0968781591096946	0.451209730234025	0.24980800625129	0.0221491690104033	0.40443612963597	0.000180570615181966
Rv1317c	AlkA	Methylated-DNA--protein-cysteine methyltransferase (EC 2.1.1.63)	16.8755930132459	0.001	2.32812022244729e-07	7.58356538033242e-07	0.257637815946303	0.265328373010391	0.37773758883143	0.0649786795622181	1.0665035090717	6.65182909010104e-07
Rv1253	DeaD	Cold-shock DEAD-box protein A	16.8755224076182	0.001	0.000174007806353366	0.000263130526045767	-0.0406485876414777	0.679395442019223	0.135996867923291	0.0869677930864274	0.129382432525459	0.098584743885866
Rv2169c		Possible membrane protein	16.8748893418845	0.001	0.000366343869762448	0.000524252984672657	0.29981184207859	0.00258299792292347	0.874464381505526	7.04028464471085e-15	1.1003204680765	8.05144519707558e-19
Rv2640c		Arsenical resistance operon repressor	16.8194437531728	0.002	3.24013643022966e-11	3.06578623184111e-09	0.0592498143723033	0.869383685278571	0.369858379089472	0.166412616146226	0.852754263390948	0.000505513875264508
Rv1148c		Partial REP13E12 repeat protein	16.8164670833907	0.001	5.54484227060496e-10	1.05938476843193e-08	0.300296070961026	0.000202478463317275	0.424862903645585	4.01302658481478e-08	0.577727000631556	1.3204307786623e-12
Rv0477		POSSIBLE CONSERVED SECRETED PROTEIN	16.7932218578494	0.001	4.79456383292482e-07	1.34844987063293e-06	0.229833157603615	0.00692755765536955	0.181989396397334	0.0172828792414455	0.314009733203392	4.86459463774776e-05
Rv1533		Enoyl-[acyl-carrier-protein] reductase [FMN] (EC 1.3.1.9)	16.7818806970091	0.001	7.61537754672081e-09	5.584809948823e-08	-0.00522875586040072	0.974719343472853	0.206243850601012	0.0903155829775238	0.601463245198975	2.12023780242118e-06
Rv0574c		Capsule biosynthesis protein CapA	16.7623099630276	0.001	1.05215399545992e-09	1.53623767364527e-08	-0.14986929794588	0.34412105440447	-0.00841783767762294	0.953890432132593	0.0203000541706029	0.880613832187509
Rv2451		Hypothetical proline and serine rich protein	16.7609461699902	0.001	1.15295616296554e-07	4.27810251318866e-07	0.0355318410941727	0.885085134398389	-0.382406849863246	0.035744021035214	-0.214511437802397	0.230106088053956
Rv0029		Vegetative cell wall protein gp1 precursor	16.7532625341648	0.001	2.4249531388433e-08	1.27808538113571e-07	-0.0350283710181847	0.666174066299757	-0.0166026605621479	0.820598223677188	0.0827980463258271	0.200713501134741
Rv3744	NmtR	Metal sensor transcriptional regulator (ArsR-SmtB family)	16.7496209888688	0.001	2.92257184495159e-06	6.37447887587135e-06	0.0771238409478094	0.569302685900752	0.0976309625809968	0.392638164398214	0.309349464640482	0.0033684623771538
Rv2449c		Possible membrane protein	16.7318022573711	0.001	1.37416702987858e-08	8.55320563249673e-08	0.0697772837698514	0.550712655292451	0.0495692157299423	0.631834953372717	0.0961096712281924	0.318923351195194
Rv2092c	HelY	FIG005666: putative helicase	16.7293194529932	0.001	9.11373838476743e-06	1.74041308702863e-05	0.738150467000424	0.000484150536979925	0.940614684043059	4.037614245318e-06	1.06720952489293	2.27484060428906e-07
Rv1073		Conserved hypothetical protein	16.7199279915542	0.001	2.18672517823483e-08	1.18392995344757e-07	0.526422468515969	4.51923391567439e-06	0.792178585606854	1.95537325931145e-11	0.998657802155307	4.97997164553198e-15
Rv1658	ArgG	Argininosuccinate synthase (EC 6.3.4.5)	16.7152629689902	0.001	9.69226887269034e-09	6.73375463287962e-08	-0.17378140111451	0.0912948325615022	-0.0657123680340748	0.493194140190805	0.0240667603473774	0.801535793280741
Rv0303		Oxidoreductase, short-chain dehydrogenase/reductase family	16.6833933189194	0.001	8.98536226124725e-05	0.000141753988194508	-0.0331311312584415	0.83353221780247	0.0321074002537829	0.809032251931707	0.168405789544211	0.142865893941149
Rv0291	MycP3	Type VII secretion-associated serine protease mycosin MycP3	16.6816799315384	0.001	1.98140352839887e-06	4.54100208872958e-06	0.35644680332182	0.0294780597032343	0.318603493537628	0.0402934874551728	0.397913373540204	0.00940820397973115
Rv3785		dTDP-glucose 4,6-dehydratase (EC 4.2.1.46)	16.6792929355449	0.001	3.05653492107783e-08	1.50703098962324e-07	0.595245363418924	6.14875126028602e-09	0.969310894305276	2.0794577982718e-17	1.17690817524193	3.26679273031843e-21
Rv2728c		Conserved alanine rich protein	16.6607383686589	0.001	3.80034197133953e-10	9.26001392167658e-09	0.269512556251218	0.123334630500124	0.226859676107249	0.139035144967439	0.444286951323249	0.00177558805316999
Rv1682		AbpS-like protein	16.62685505144	0.001	2.19321686306532e-08	1.18582909031586e-07	-0.18681272911546	0.348123637887051	-0.311899940866834	0.060132720869353	0.42425448480399	0.00546017636936809
Rv1192		Unknown protein	16.6235712604462	0.001	1.52760451872253e-11	2.42828014296134e-09	-0.111732829034574	0.45254716478305	-0.140737648559918	0.277979555635818	-0.0305881143418389	0.823606392819893
Rv1623c	CydA	Cytochrome d ubiquinol oxidase subunit I (EC 1.10.3.-)	16.6160582259349	0.001	4.71911598524431e-10	9.72557603297013e-09	-0.0883535919461433	0.539904497383189	0.0821721849177495	0.515462037372877	0.127293158325919	0.296996483351659
Rv2166c		Cell division protein MraZ	16.6027368075169	0.001	7.56503729784344e-06	1.47153491050562e-05	0.196399872742118	0.142854874984264	0.53365760896587	2.01388684771399e-05	0.60145267765394	1.70605955290141e-06
Rv2506		Transcriptional regulator, TetR family	16.5984343611145	0.001	3.66932674782019e-08	1.74379325345725e-07	0.223724569525748	0.134074524691298	0.65365287523831	1.87704813244456e-06	0.833916443159392	1.85232718905008e-09
Rv2781c		2-nitropropane dioxygenase (EC 1.13.11.32)	16.5897849367693	0.001	6.19504396207916e-06	1.23589883058748e-05	0.0884516617321349	0.565749212722134	0.0159206887917369	0.914046192276021	0.17658181910104	0.15963949851169
Rv1583c		Probable phiRv1 phage protein	16.5896299053196	0.001	8.73104560727163e-08	3.43697686736455e-07	0.174138702271587	0.521154838528062	0.244460381233297	0.267494157466485	0.699159922925936	0.000543342281729534
Rv0269c		ATP-dependent DNA ligase (EC 6.5.1.1)	16.5715475045279	0.001	1.37190807177805e-08	8.55320563249673e-08	0.0729555757209006	0.2980407613004	0.0519560047312346	0.410971407723824	0.201511439871593	0.000793932002219828
Rv1730c		Beta-lactamase (EC 3.5.2.6)	16.5545729750945	0.001	8.11982509048263e-08	3.25941261712909e-07	0.251713855315994	0.106781824667798	0.347340184525926	0.0123400504890186	0.390895603176161	0.00370560757412758
Rv0449c		COG2907: Amine oxidase, flavin-containing	16.5509217709177	0.001	1.93884668550037e-07	6.5185928326383e-07	0.164636832580574	0.0529911359711969	0.172544780147281	0.0235703436550598	0.397322553728293	6.35044044633038e-07
Rv1296	ThrB	Homoserine kinase (EC 2.7.1.39)	16.5427515884417	0.001	3.04259739603192e-07	9.35857743949755e-07	0.275699944136766	0.00288537766484156	0.0574911727749452	0.504032624890465	0.158759990023492	0.0462742269869218
Rv0389	PurT	Phosphoribosylglycinamide formyltransferase 2 (EC 2.1.2.-)	16.5402002266453	0.001	1.3134862408281e-09	1.69441099680276e-08	0.369937535688599	0.000234226086839306	0.538592308114737	1.9922818916407e-08	0.613129767832635	1.82888779797735e-10
Rv3626c		Conserved hypothetical protein	16.5234730058958	0.001	2.09908124464666e-09	2.28541064828105e-08	0.267598340100951	0.0131873930004468	0.367746920094822	0.000205013461474585	0.511065850334042	4.62247741839552e-07
Rv3455c	TruA	tRNA pseudouridine synthase A (EC 4.2.1.70)	16.5053110864002	0.001	5.14640252036737e-06	1.04399201714854e-05	-0.0459199681978832	0.735749867983417	-0.337965011322795	0.0018742906643227	-0.187527926783515	0.0756150397538925
Rv1651c	PE_PGRS30	PE family protein	16.4693602215274	0.001	8.65911543947628e-08	3.42138800180328e-07	0.195524036734015	0.00260136189368407	0.227453761856704	0.000123387539433548	0.310380592450412	3.47296409014701e-07
Rv2990c		Putative uncharacterized protein BCG_3011c	16.4640546377907	0.001	9.13591670544641e-07	2.31249254697096e-06	-0.00114275283854681	0.992606853068068	0.146632005213899	0.216048995807615	0.430368762044001	0.000260057117352224
Rv3507	PE_PGRS53	PE-PGRS family protein PE_PGRS53	16.4386202889311	0.001	1.31731949638941e-06	3.17139907474101e-06	0.0203499508288747	0.8858265619398	0.00683455428347912	0.953235874154932	-0.0275923277376462	0.806672686430947
Rv2853	PE_PGRS48	PE-PGRS FAMILY PROTEIN	16.4323133712725	0.001	2.44015305359285e-07	7.85832109803727e-07	0.234199064406878	0.00147320384538958	0.344864469800361	6.39040692295421e-07	0.327774147783958	1.00250374919248e-06
Rv0789c		Hypothetical protein	16.406602539983	0.001	2.84922671243073e-07	8.93672214301477e-07	0.526526710759734	1.34103995986815e-06	0.711398527495363	4.25389385503359e-11	1.35877618253746	9.64649921657331e-23
Rv3543c	FadE29	Probable acyl-CoA dehydrogenase FadE29 (EC 1.3.99.-); Acyl-CoA dehydrogenase IgrC	16.4014847736572	0.001	7.75878556859976e-08	3.14626671934852e-07	0.0305173611301575	0.806240831600741	0.102415215874819	0.294852066526458	0.521261312002083	1.0523930438665e-07
Rv3086	AdhD	Alcohol dehydrogenase (EC 1.1.1.1)	16.397790603132	0.001	6.60977807814371e-07	1.76290322701632e-06	0.170764312515401	0.212346972389849	0.374305026547439	0.0021987066685058	0.35095876547716	0.00310577553737161
Rv3833		Transcriptional regulator, AraC family	16.3820422997884	0.001	1.11958342053974e-05	2.10067257470488e-05	-0.0828061018027437	0.697180908997163	0.303110176375054	0.0694840431579576	0.67498805244103	2.53912616244455e-05
Rv2629		Conserved protein	16.3443209832302	0.001	6.07940088826666e-10	1.10050702117588e-08	0.276899125818305	0.236958287565908	0.754597892623686	0.000446630587082704	0.79097100269601	0.000435959620954565
Rv1358		Adenylyl cyclase class-3/4/guanylyl cyclase / Disease resistance domain-containing protein / Tetratricopeptide repeat-containing protein / Transcriptional regulator, LuxR family	16.3249594023517	0.001	7.72781446303661e-06	1.49733469898135e-05	0.591381924438195	1.03253778748835e-08	0.697959724015155	4.29457431122329e-12	0.740632773012734	1.59256377739541e-13
Rv2780	Ald	Alanine dehydrogenase (EC 1.4.1.1)	16.2846827573765	0.001	6.33000898674038e-07	1.70545462463093e-06	-0.159111696478783	0.24215349501372	-0.0459050625736399	0.726372452679852	0.364943816780852	0.00247826665138437
Rv0837c		COG4861: Uncharacterized protein conserved in bacteria	16.2797939185014	0.001	5.96378352573903e-09	4.66536923844231e-08	-0.126323838512725	0.55732812877691	0.0501485229498471	0.800463665662148	0.634574402393818	0.000136874219623256
Rv1154c		Hypothetical protein	16.2550443917291	0.001	2.68731984479559e-07	8.50948929340053e-07	-0.0629425920935685	0.562954484627952	0.17076760074025	0.0589853660909263	0.212308500168288	0.0133654954018288
Rv3066		Transcriptional regulator, TetR family	16.2544139172961	0.001	2.01066320022427e-06	4.5974542909616e-06	0.1922548958558	0.180239951070762	0.237351961373672	0.0563309779106843	0.35184132920327	0.00316919743145604
Rv2165c	MraW	rRNA small subunit methyltransferase H	16.2537646044564	0.001	7.48676805065924e-06	1.45845177614313e-05	0.215280072187085	0.0572437086148863	0.722829614021296	4.99417832726834e-10	0.766895896270205	4.96404451249886e-11
Rv0884c	SerC	Phosphoserine aminotransferase (EC 2.6.1.52)	16.2472864719875	0.001	0.000158229954553061	0.000241199017795883	0.353691895529673	0.0171562329326813	0.783200686472109	8.71856360629221e-08	1.01268887053127	6.50686711446652e-11
Rv2436	RbsK	Ribokinase (EC 2.7.1.15)	16.2430759355997	0.001	1.37003743115387e-08	8.55320563249673e-08	0.528809881475297	0.00582151583233387	0.948397909674093	1.26853749026852e-07	1.02771102386533	7.60389588872104e-09
Rv2235		Cytochrome oxidase biogenesis protein Surf1, facilitates heme A insertion	16.2366008339373	0.001	1.07214018798326e-07	4.03092252322182e-07	0.305748892086174	1.56730836094379e-05	0.519988733749449	1.44825709816618e-12	0.524915504136219	4.24411392999716e-13
Rv0967	CsoR	Copper-sensitive operon repressor CsoR	16.2258894758826	0.001	6.69382641113689e-08	2.80013327977453e-07	1.3291696620089	1.33571915138558e-07	2.27874160860487	1.5785502152687e-15	2.59553762559545	1.7963821306485e-17
Rv1290A		Hypothetical protein	16.2231073719205	0.001	6.77038925045525e-08	2.82621080686021e-07	0.330981611995295	0.00797881022199046	0.0396273002903156	0.736888684594943	0.199071841070164	0.0529223008586703
Rv2776c		Vanillate O-demethylase oxidoreductase (EC 1.14.13.-)	16.1725042134486	0.001	4.26779553747745e-07	1.22811147472378e-06	0.0882471215206175	0.287482564124151	0.367101536557366	1.93918668019156e-06	0.371086876781618	6.63598053260262e-07
Rv2164c		FIG034299: proline rich membrane protein	16.1282074320307	0.001	1.38197109130236e-08	8.57302627856191e-08	0.217241937289139	0.0244722145287656	0.737868878412489	1.60174455274865e-12	0.529258404958663	1.78833397961097e-08
Rv0712		Sulfatase modifying factor 1 precursor (C-alpha-formyglycine- generating enzyme 1)	16.1219871080625	0.001	2.11879055873917e-10	6.47697975417651e-09	0.346019259725647	0.0001694493901983	0.680435471961456	1.78767704137263e-12	0.826774103668323	2.33180434384282e-16
Rv3863		Probable forkhead-associated protein	16.1211593841009	0.001	1.50540201408232e-05	2.745510603012e-05	0.607885833490951	7.38714318287449e-07	1.01343514349323	2.81977835459286e-14	1.28868526037735	1.52209267061299e-18
Rv0969	CtpV	Cu+ P-type ATPase	16.1199879693912	0.001	8.24051426066685e-09	5.93257312896559e-08	1.46100935801623	1.2123917790246e-05	2.06817304749868	2.32849480881609e-09	2.33460708004641	8.3062221002239e-11
Rv2847c	CysG	Siroheme synthase / Precorrin-2 oxidase (EC 1.3.1.76) / Sirohydrochlorin ferrochelatase (EC 4.99.1.4) / Uroporphyrinogen-III methyltransferase (EC 2.1.1.107)	16.1048701623391	0.001	4.27742298911486e-06	8.83956264105172e-06	0.0515359011434073	0.736564161893704	-0.0104585565217636	0.938649045108095	0.139986622617267	0.242566214567822
Rv3841	BfrB	Ferritin	16.0847717148404	0.001	1.14775077676607e-06	2.81451429601776e-06	0.714812786320548	0.0132631881731753	1.48900653946475	3.46307720125701e-07	1.68600754598463	2.05550293282562e-08
Rv0869c	MoaA	Molybdenum cofactor biosynthesis protein MoaA	16.0817411163794	0.001	2.92079094974353e-06	6.37409293480549e-06	0.427244012626268	0.0302794000723109	0.563995534689031	0.00217947179113992	0.523193631185325	0.00399050998085503
Rv0963c		Putative secreted protein	16.0713090440323	0.001	1.5518144257302e-09	1.83911096434525e-08	-0.0057371928834149	0.974032465015156	0.0717683320266387	0.590273220746576	0.380302979335684	0.00115592205739645
Rv1130	PrpD	2-methylcitrate dehydratase (EC 4.2.1.79)	16.0661750939514	0.001	1.90562881156559e-10	6.15688528224524e-09	0.648310114973945	0.176906453080368	2.52524617181718	2.29503636513898e-08	2.22288725405655	1.15466200352807e-07
Rv0622		Possible membrane protein	16.0597085944769	0.001	2.39564043456528e-09	2.49805643487472e-08	-0.110296467302227	0.349905568464456	0.0130284787360377	0.912938179350012	0.210052198728533	0.0250751031022779
Rv1343c	LprD	Lipoprotein LprD	16.046780312474	0.001	5.62495162453454e-11	3.72559295931671e-09	0.0810637710144215	0.568029262059216	0.0782799304215711	0.523555526006697	0.380620074521027	0.000534973675219929
Rv2373c	DnaJ2	Chaperone protein DnaJ	15.9657747685895	0.001	5.64572795619039e-09	4.45161168609139e-08	0.271050898089937	0.00535669039109327	0.503249272294001	1.51542464807142e-07	0.714326652385447	9.73004698808229e-12
Rv0624	VapC30	Possible toxin VapC30. Contains PIN domain.	15.9645931407436	0.001	4.88884154212603e-07	1.37011680454223e-06	0.193224337999737	0.0456478389438121	0.32782035499668	0.00017555363011406	0.455455337928929	2.31385928230473e-07
Rv1655	ArgD	Acetylornithine aminotransferase (EC 2.6.1.11)	15.9582384659535	0.01	5.2892266047059e-09	4.27223303396367e-08	-0.315156197559292	0.0197061328234088	0.0953073198053076	0.431884959399584	0.386179963813971	0.000562747369756994
Rv2051c	Ppm1	Apolipoprotein N-acyltransferase (EC 2.3.1.-) in lipid-linked oligosaccharide synthesis cluster / Dolichol-phosphate mannosyltransferase (EC 2.4.1.83) in lipid-linked oligosaccharide synthesis cluster	15.9545518249499	0.001	1.44436002788165e-05	2.63902839117319e-05	0.578103110550117	4.71845097195857e-11	0.882329180907554	8.28385766927637e-19	0.794858307276682	4.93243250599008e-17
Rv1816		Transcriptional regulator, TetR family	15.9491051145959	0.001	4.35731998888482e-06	8.9906488244176e-06	-0.421126832831959	0.00024251611765736	-0.578476313784504	1.29685675523512e-07	-0.361977498867198	0.000323137173212899
Rv3724B	Cut5b	serine esterase, cutinase family	15.9456462169701	0.001	1.19359715846574e-05	2.21859453121742e-05	0.306458202326027	0.0043797500112078	0.185275296811779	0.0500223877586494	0.328805527720741	0.00036500012775903
Rv1915	AceAa	Isocitrate lyase (EC 4.1.3.1), group III, Mycobacterial type ICL2	15.9350502729444	0.001	3.59946235077355e-05	6.10510601023222e-05	-0.177858561777519	0.0263086976174368	-0.0998101340247057	0.169137134365715	-0.0747168512602254	0.30439001649958
Rv2518c	LppS	Lipoprotein LppS	15.9306200620361	0.001	1.80503281344891e-08	1.03297172911953e-07	-0.270515637794685	0.0414816589429871	-0.240503452847906	0.0438706905782131	0.0711645483336838	0.562675868135115
Rv1193	FadD36	Long-chain-fatty-acid--CoA ligase (EC 6.2.1.3)	15.9293501301018	0.001	1.02857348699977e-08	7.03537183706903e-08	-0.0289930168122048	0.736564161893704	-0.157317421269611	0.021282721876191	-0.146602360554323	0.0292715655968071
Rv3597c	Lsr2	Histone protein Lsr2	15.9262298482438	0.001	0.00019735710317167	0.000296296610504049	-0.387298342051931	0.030070186568172	-0.151762331080821	0.355942759070711	0.23535272999942	0.14084956580262
Rv0581	VapB26	Possible antitoxin VapB26	15.9150270534784	0.001	2.72948762054228e-09	2.73144747115377e-08	0.169233517463055	0.363018193823786	0.26933923133977	0.0983016546194051	0.686528093810634	1.54291412094901e-05
Rv2028c		Universal stress protein family	15.9123852670284	0.001	1.89369142419786e-08	1.0659390537907e-07	0.0456949713274577	0.907863498087311	0.471753008488624	0.0986847225345515	0.462205555401627	0.0923069350005395
Rv1846c	BlaI	Transcriptional regulator, BlaI family	15.9105207752276	0.002	1.62517472824319e-08	9.56806573339028e-08	0.627849943545566	0.00370602033975505	0.99618511301677	1.78579432587449e-06	1.16801107283614	5.83628392384813e-08
Rv3073c		FIG016027: protein of unknown function YeaO	15.9079397068806	0.001	1.07634006663045e-09	1.53623767364527e-08	0.234532333912122	0.0339214424447586	0.311206474069415	0.00180972008737815	0.628628578959512	1.17046865073519e-09
Rv2631		Protein RtcB	15.8905481107415	0.001	1.20292743922597e-07	4.41406615280148e-07	-0.240316915379073	0.153630685725631	0.0187238568637857	0.914046192276021	0.198399417157484	0.190635123835643
Rv1598c		Conserved protein	15.8858976560203	0.001	2.68067995356412e-06	5.9019513215866e-06	0.457836280730947	0.000122685183434489	0.780964199543129	1.0018929974618e-10	0.833869691150987	6.9758137644698e-12
Rv2175c		Conserved regulatory protein	15.8700508176888	0.002	2.49849894889605e-05	4.34911731183219e-05	0.121142630774218	0.0600304596323285	0.0575886623538233	0.330266165761053	0.113866507779298	0.0411810038872071
Rv1894c		2-nitropropane dioxygenase (EC 1.13.11.32)	15.8417229037704	0.001	5.20196139873488e-07	1.44361694124109e-06	-0.0617371604591428	0.524210055897072	0.233131883336752	0.00429688979806174	0.550340145900877	9.18297556823556e-10
Rv2729c		Putative conserved alanine, valine and leucine rich integral membrane protein	15.8328216759606	0.001	4.02652287331342e-11	3.23844537437163e-09	0.0932567294408111	0.746072338702638	0.21591449934757	0.354689272157047	0.714093125799366	0.00128179002779873
Rv2153c	MurG	UDP-N-acetylglucosamine--N-acetylmuramyl-(pentapeptide) pyrophosphoryl-undecaprenol N-acetylglucosamine transferase (EC 2.4.1.227)	15.8097238963284	0.001	2.70261481671631e-06	5.94365870593836e-06	0.397336544299983	0.0304832642241676	0.839256265142916	1.68952651206125e-06	0.765781228120543	6.14085295488589e-06
Rv1086		Undecaprenyl pyrophosphate synthetase (EC 2.5.1.31)	15.7968983303884	0.001	4.18481743262387e-10	9.55773820531452e-09	0.488553034531117	1.67220999609988e-05	0.757199626127334	4.10773658309131e-11	0.983549999428818	1.91114463825266e-15
Rv3339c	Icd1	Isocitrate dehydrogenase [NADP] (EC 1.1.1.42)	15.7700968211266	0.001	3.59619071546986e-05	6.10216135921316e-05	0.226555963435908	0.171444935842137	0.40893468895792	0.00609687297721238	0.638733993469117	2.3622238554358e-05
Rv0960	VapC9	Toxin 1, PIN domain	15.7661673705071	0.001	4.59896476130323e-07	1.30165479751885e-06	0.240340971070233	0.0180568046910694	0.473720655879746	6.97188656066546e-07	0.742554714567461	7.7311152283031e-13
Rv2326c		Candidate substrate-specific domain of ECF transporters in Mycobacteria / Duplicated ATPase component of energizing module of predicted ECF transporter in Mycobacteria	15.7651788324462	0.001	5.96320753342168e-07	1.62091564554157e-06	0.519993945919648	0.00677904353267752	0.771897906527116	2.60438012028644e-05	0.781466465608052	1.79770384922908e-05
Rv2332	Mez	NAD-dependent malic enzyme (EC 1.1.1.38)	15.7612911715253	0.001	8.85396256494132e-05	0.000140181861486362	-0.387473320991373	0.000123480855774309	-0.253884263495585	0.00442418927546434	0.0490701835430585	0.580713462965499
Rv3203	LipV	possible lipase	15.7574415674287	0.001	1.59257459157822e-05	2.88463601956785e-05	0.0466849468087087	0.697649256387062	0.204431190990496	0.0316967726940404	0.28085265723454	0.00224163999438928
Rv1992c	CtpG	Lead, cadmium, zinc and mercury transporting ATPase (EC 3.6.3.3) (EC 3.6.3.5); Copper-translocating P-type ATPase (EC 3.6.3.4)	15.7547497547144	0.001	5.90409009263078e-10	1.08624324204235e-08	0.0692571979118446	0.467584593236829	0.190472871716894	0.0182921027882645	0.426125705190087	7.62566886110814e-07
Rv3424c		Hypothetical protein	15.7493990485241	0.001	7.90979388965246e-08	3.19122039771359e-07	0.00944581357982166	0.974032465015156	-0.0776162067728281	0.718214433088566	0.501934174224109	0.00507539616415408
Rv3868	EccA1	AAA family ATPase, ESX-1 secretion system component Rv3868	15.7257096369302	0.001	5.15888038865003e-06	1.04532330788262e-05	0.509121261079157	5.56471928342323e-08	0.739725309211666	1.52806781270493e-13	0.940668226488244	9.40673628886311e-18
Rv3061c	FadE22	Butyryl-CoA dehydrogenase (EC 1.3.99.2)	15.7214341150353	0.001	2.3023350906924e-06	5.18090580431008e-06	0.405328656602008	0.0133086822107159	0.663575402477671	1.90285514719462e-05	1.07364285341757	2.60188624738021e-10
Rv0591	Mce2C	MCE-family protein Mce1C	15.7198985191505	0.001	4.88703112743011e-07	1.37011680454223e-06	0.240955346169986	0.0943038888943466	0.349669013219676	0.00504849644448763	0.754575723552496	6.46461511199981e-09
Rv1376		Conserved hypothetical protein	15.7189068263691	0.001	2.64346800403621e-05	4.58739818691699e-05	0.155361788527326	0.0493270271129915	-0.0584132476895727	0.428671862717684	0.147342790804676	0.0317882748847359
Rv3549c		Probable short-chain type dehydrogenase/reductase (EC 1.-.-.-)	15.7000980301473	0.001	2.11201279002103e-07	7.00011578610806e-07	0.0285946006544915	0.884545050115883	0.331740884931605	0.0225231560890014	0.406039519424038	0.00246031959853311
Rv2010	VapC15	Toxin 1, PIN domain	15.6977029970485	0.001	2.76804700046269e-06	6.06741245440637e-06	0.23551057585038	0.306847924488547	0.351104204281137	0.0800009216671761	0.830115071970251	3.15575330058241e-05
Rv0102		Cytochrome c oxidase caa3-type, assembly factor CtaG-related protein	15.6800737484808	0.001	2.59937544652467e-07	8.26728409284511e-07	0.399215946873534	0.0038009060626794	0.547371407105689	2.24723104399019e-05	0.584381738129958	5.29204399654902e-06
Rv1790	PPE27	PPE family protein	15.6541352749703	0.001	2.38625457286978e-08	1.26271313882616e-07	0.0925263808915284	0.496756970632783	0.151768027466506	0.176945717530928	0.664317668905614	1.92137283185838e-09
Rv1044		Conserved hypothetical protein	15.6476713278074	0.001	1.2751158694103e-11	2.20317846305937e-09	0.0179123237890693	0.943896233220126	0.470665350141853	0.013184200347364	0.863626371423003	2.93252405354793e-06
Rv2382c	MbtC	Malonyl CoA-acyl carrier protein transacylase (EC 2.3.1.39)	15.6275251698374	0.001	2.30140744692664e-09	2.41952200901758e-08	0.333086658681993	0.0299309994234284	1.05131053453252	4.2040095363476e-11	1.49839545448152	9.20317569296143e-17
Rv2392	CysH	Phosphoadenylyl-sulfate reductase [thioredoxin] (EC 1.8.4.8) / Adenylyl-sulfate reductase [thioredoxin] (EC 1.8.4.10)	15.6239644692477	0.001	1.26372135973626e-06	3.05848275492807e-06	-0.0230723033715607	0.896102244131196	0.179074507193552	0.187452909286077	0.128416614053218	0.33902325613267
Rv2915c		Aminopeptidase YpdF (MP-, MA-, MS-, AP-, NP- specific)	15.5858871826507	0.001	4.42451842688203e-06	9.11434266129824e-06	0.120024037158284	0.320703703369163	0.142588872674691	0.177083916972752	0.175299195303585	0.0841533042879873
Rv0569		Conserved protein	15.5546655416923	0.001	2.91986665093822e-11	3.01533437038528e-09	0.152650688828976	0.361536570781166	0.318450794824729	0.0275885271349123	0.368712115077495	0.00672347348498833
Rv3049c		Monooxygenase, flavin-binding family	15.5305141118236	0.001	3.39325954256156e-06	7.24211247161097e-06	-0.0195397794664309	0.905347869036448	0.302541818143879	0.0177572214439956	0.248766346278833	0.0477753017028186
Rv0887c		Glyoxalase family protein	15.5113075309215	0.001	5.46389015306845e-08	2.37961948347262e-07	0.237484175473615	0.103939961716373	0.659334661995697	1.39701035727072e-06	0.502798779344096	5.1318536084202e-05
Rv0735	SigL	RNA polymerase sigma-70 factor	15.506211429621	0.001	3.36368789727215e-07	1.01575195317321e-06	0.156393282856047	0.0789351519554226	0.189984543561192	0.0161472051131725	0.359504052123368	6.98622003814433e-06
Rv0958		Magnesium chelatase, subunit ChlI (EC 6.6.1.1)	15.5016557779605	0.001	3.00383225509833e-06	6.50759416457259e-06	0.153352666138557	0.0277635528361318	0.0432192401821663	0.510795517411685	0.175890355562221	0.00423779456762034
Rv0340		Conserved protein	15.4968106428132	0.001	2.77726378022412e-09	2.76516237463474e-08	0.913845559033147	2.98901446409092e-09	1.3372304287675	3.38442624450751e-16	1.52592816601674	5.51115759651755e-19
Rv1605	HisF	Imidazole glycerol phosphate synthase cyclase subunit (EC 4.1.3.-)	15.493689857495	0.001	7.25203618168417e-06	1.41828699734315e-05	0.549172606879549	0.00519630053792243	0.53531420543565	0.00220617661530068	0.671707914204601	9.86881925251293e-05
Rv3189		Conserved hypothetical protein	15.4818399376581	0.001	0.00127568058992364	0.0016960704798784	0.0081949271185966	0.96009127707121	0.412533684349334	0.000743490258302953	0.866000935463351	3.79752414502482e-11
Rv2172c		Conserved protein	15.4810061374485	0.001	1.19946645324433e-09	1.64294216000479e-08	-0.196089785432626	0.380968633319744	-0.0837390409561092	0.69770455783242	0.0601191788867705	0.774961162441183
Rv2013		Mobile element protein	15.4730371545258	0.001	1.06122983530138e-05	2.00443315850175e-05	0.15399123616814	0.652108127295575	-0.0233832958766027	0.937722620731375	0.449182736704743	0.0756150397538925
Rv0941c		Conserved hypothetical protein	15.4728012676389	0.001	2.30057139281709e-06	5.17987009351564e-06	-0.0358243464846515	0.681555087437437	0.180258933205932	0.00992240032023033	0.301990586409894	1.5937974535242e-05
Rv0475	HbhA	Iron-regulated heparin binding hemagglutinin HbhA (Adhesin)	15.4631546795894	0.001	3.74811065101433e-07	1.10007324424896e-06	-0.181015476927579	0.0233319078824964	-0.1383171010713	0.0576258799245399	0.00625446002181462	0.936641042724355
Rv2295		Colicin E2 tolerance protein CbrC-like protein	15.4621369640816	0.001	6.42694880963979e-05	0.000104077809981697	0.0668892363226563	0.492468380257211	-0.00955919391538007	0.91993881300005	0.0166400962895823	0.846906508335278
Rv1706A		Conserved hypothetical protein	15.4541328120839	0.001	7.82049851871972e-09	5.71298917525592e-08	0.241145098357948	0.630588339138484	1.21935924197327	0.000975240781983718	1.99681405977152	3.28132115242258e-09
Rv1048c		Hypothetical protein	15.450562864382	0.001	3.86582862556048e-08	1.80738858329145e-07	0.0149995081092822	0.920713677670127	0.264352140693132	0.0202402064257183	0.831875469679813	3.24594617123086e-11
Rv1486c		Conserved hypothetical protein	15.4337976815851	0.001	1.51238851510763e-10	5.72403043717878e-09	0.53526479438458	0.000158077687500472	0.885568787922014	5.6668824418287e-10	0.984191964592283	1.60389806349984e-11
Rv1128c		Conserved hypothetical protein	15.3936618264071	0.001	3.27176596196874e-10	8.49803786461685e-09	0.334226489277806	0.305686982159876	0.645140357791727	0.0194784026393243	1.27681584371928	2.81417134381022e-06
Rv2365c		Conserved hypothetical protein	15.3834427768155	0.001	1.30702984731567e-05	2.41363225521956e-05	0.715121371402878	0.00258299792292347	0.930215253104583	6.9360560634059e-06	1.0694370813616	1.7679224268127e-07
Rv2137c		Conserved hypothetical protein	15.3830774881462	0.001	1.15918591337373e-08	7.6268291717669e-08	0.377431075590501	0.0185272966567197	0.777211824225066	1.1545345922765e-06	0.878705877101158	6.64013153286429e-08
Rv2503c	ScoB	Succinyl-CoA:3-ketoacid-coenzyme A transferase subunit B (EC 2.8.3.5)	15.3761010876803	0.001	4.74956285642597e-10	9.72925917084371e-09	-0.0934617709883705	0.520791065137923	0.583243524637043	3.44465760230636e-06	0.758092056206829	2.31926565436011e-09
Rv2622		Possible methyltransferase (Methylase)	15.3668948253241	0.001	3.1404163851596e-09	3.01824751560769e-08	-0.0747051239467424	0.606063728733896	0.130820013379862	0.279998684763509	0.359414965808782	0.00128084130193915
Rv0371c		Uncharacterized MobA-related protein	15.3634287116065	0.001	3.6499191138125e-07	1.08083297751795e-06	0.0754077022467418	0.797068420766695	0.103928517864788	0.674505234188921	0.277177194585572	0.192769070595236
Rv0728c	SerA2	D-3-phosphoglycerate dehydrogenase (EC 1.1.1.95)	15.3497637754194	0.001	3.81191775420391e-06	8.00663908837544e-06	-0.221666805391304	0.139807982313878	-0.438645310586891	0.00112508036022933	-0.252292545615051	0.0419532276894662
Rv0276		Conserved hypothetical protein	15.3477032771791	0.001	4.68304948745184e-05	7.78028372204582e-05	-0.169886155385775	0.364499305842499	0.198358356730914	0.232768484970625	0.308058655962652	0.0594807708796371
Rv2052c		Exoenzymes regulatory protein AepA in lipid-linked oligosaccharide synthesis cluster	15.3354458765261	0.001	4.74860877672646e-07	1.33836675735539e-06	1.39271445106898	3.67315667311936e-10	1.81169175289305	5.83233680982104e-15	1.85367529858061	1.7287470616683e-15
Rv1403c		Methyltransferase	15.3340138282307	0.001	4.09663930522783e-08	1.8886362643823e-07	0.267079645448247	0.0595464310504124	0.438388246055782	0.000552789795310078	1.33258652384755	3.88114742718548e-17
Rv0984	MoaB2	Molybdenum cofactor biosynthesis protein MoaB	15.3263891915991	0.001	6.0541313328095e-09	4.72674222329764e-08	0.675598714104756	5.72657536975406e-12	0.974385357242381	4.10198748784244e-19	1.09865531271584	2.02540874487626e-21
Rv2650c		Phage major capsid protein	15.324174003925	0.001	2.15372880189577e-08	1.16765596981361e-07	0.587151089006617	0.0695137707452387	0.963470410251924	0.000727895464433613	1.45358524930929	2.31729890123455e-07
Rv3197A	WhiB7	WhiB-family transcriptional regulator	15.3237388714532	0.001	4.12792304652957e-06	8.55731152160069e-06	0.521219252028026	4.41827890845469e-05	0.705912442027614	5.60178687426228e-09	0.908048534681536	7.74246682645261e-13
Rv0998		cyclic nucleotide-binding protein	15.2872678558915	0.001	1.16656385846384e-07	4.31650351353381e-07	0.417058222345117	0.000289831134727788	0.402249823743896	0.000114488195473188	0.599607919313201	4.19880050226683e-08
Rv1406	Fmt	Methionyl-tRNA formyltransferase (EC 2.1.2.9)	15.2785312401653	0.001	7.5849493994056e-10	1.24556152534041e-08	0.130947265224883	0.377985969841383	0.0876414425648555	0.511701836720585	0.29477608497214	0.0161272469612559
Rv0081		transcriptional regulator, ArsR family	15.2720909696561	0.001	5.87554318005496e-08	2.51610006438992e-07	-0.005615892636329	0.987741907227927	0.135674438756273	0.585586783427263	0.598472818426652	0.0039122040872133
Rv1535		Putative uncharacterized protein BCG_1587	15.2254300440618	0.001	2.12731208286271e-06	4.84466373484034e-06	-0.744959377755599	0.0145438233488458	0.44858206846413	0.110411142253747	0.858877706938564	0.00267789398736094
Rv0045c		Hydrolase	15.2210535727129	0.001	4.87826471730898e-08	2.16835666646746e-07	0.234531892779851	0.448571241558888	0.424171392116699	0.108084535103944	0.432203525495842	0.0962370462421306
Rv0082		Formate hydrogenlyase subunit 11	15.2178284007853	0.001	3.71114786973452e-09	3.34424073340703e-08	0.072860755271364	0.752378249185635	0.020890181777995	0.91883442844946	0.212127227450251	0.183251565235586
Rv1972		Probable conserved Mce associated membrane protein	15.2119515538966	0.001	9.83263277614083e-09	6.79563176563194e-08	0.128453657053407	0.604342239449012	0.4176003509532	0.0334917973947002	0.680743148706448	0.000255284828890209
Rv1820	IlvG	COG0028: Thiamine pyrophosphate-requiring enzymes	15.1957430138129	0.001	4.27891340856832e-11	3.23844537437163e-09	0.325940440467354	0.0133332193294622	0.487089907463944	6.28026712870616e-05	0.604477178618358	9.25720647227748e-07
Rv1818c	PE_PGRS33	PE family protein	15.1935968460313	0.001	8.82648645579843e-08	3.46263150793119e-07	0.29702280888069	0.00325457406494571	0.272000795303811	0.00260097141584749	0.368608255834975	5.4167595077215e-05
Rv0972c	FadE12	Acyl-CoA dehydrogenase, short-chain specific (EC 1.3.99.2)	15.174460765913	0.003	9.09988611865499e-07	2.30631042318462e-06	0.193344799994588	0.074555277691326	0.487098237726413	2.20873234094238e-06	0.522675605976613	1.51017628336838e-07
Rv2661c		Hypothetical protein	15.1691281273673	0.001	3.76747172929053e-07	1.10412482685845e-06	0.0622462101691585	0.826193713448052	0.833995714133243	4.74669264893301e-05	3.10368069959294	2.99139897241269e-26
Rv1705c	PPE22	PPE family protein	15.1616774838569	0.001	6.71344843716715e-08	2.80538844261853e-07	-0.100451218467219	0.283580089015686	-0.0704842419698792	0.396474809983911	0.462620294099399	1.78984050539632e-08
Rv3129		probable DNA-binding protein	15.1569076285846	0.001	9.41201123922662e-09	6.57778139604174e-08	-0.00735231737404796	0.987741907227927	0.515508843439575	0.123516510807479	0.347034296879398	0.306056033738977
Rv2266	Cyp124	putative cytochrome P450 hydroxylase	15.1536856578142	0.001	5.70787990873416e-05	9.30780252659399e-05	0.312628709857393	0.00368467566420619	0.402167563162696	4.32067829492161e-05	0.411691395944882	1.91089642107206e-05
Rv0047c		Transcriptional regulator, PadR family	15.1440524674006	0.001	1.30434101505993e-10	5.28642168731996e-09	0.506829747682769	0.0979863169706714	0.91301537865183	0.00136657513877037	1.0317136127215	0.000310105078782774
Rv1534		Transcriptional regulator, TetR family	15.1184216110472	0.001	8.27205104294564e-06	1.59423524949883e-05	-0.101944643516114	0.248454863037417	0.0339398793257626	0.686802676452263	0.140793374940499	0.0614686777733188
Rv2871	VapB43	Possible antitoxin VapB43	15.0926752786285	0.001	0.00078495039370681	0.00106901743131969	-0.150722449024587	0.15879067143323	-0.187378959198177	0.0564858245711742	0.279122371664484	0.00250264212435707
Rv1005c	PabB	Para-aminobenzoate synthase, aminase component (EC 2.6.1.85)	15.0889318489615	0.001	4.06831031959993e-10	9.46344711781134e-09	0.386259571659835	2.25840165980013e-05	0.513891367480064	5.06650969674394e-09	0.542784209085331	5.33200462994341e-10
Rv3710	LeuA	2-isopropylmalate synthase (EC 2.3.3.13)	15.0808006539075	0.001	1.39323422368877e-06	3.33381323266651e-06	0.167616412472389	0.0486394352802147	0.198226981549004	0.0109074630033136	0.310507432712097	9.23125216904957e-05
Rv0851c		Dehydrogenases with different specificities (related to short-chain alcohol dehydrogenases)	15.0727131088507	0.001	3.29603519746584e-07	9.99118525913749e-07	-0.0494230587216435	0.707581996284632	0.0397615164382739	0.729110439553295	0.150716634865524	0.130260234134757
Rv2590	FadD9	Long-chain-fatty-acid--CoA ligase (EC 6.2.1.3)	15.0627355114515	0.001	1.95678271597641e-08	1.0937066826006e-07	-0.0377672265210105	0.916141933387661	0.253632188796773	0.395059190005963	0.0751779213313384	0.80658158153157
Rv1080c	GreA	Transcription elongation factor GreA	15.0529771314979	0.001	1.58787172724961e-06	3.72503084066703e-06	0.138158459083398	0.252388794756567	0.182519043751524	0.0975456628192605	0.519614990422532	5.03391974308687e-06
Rv1174c	TB8.4	LOW MOLECULAR WEIGHT T-CELL ANTIGEN TB8.4	15.0321148319545	0.001	1.90419907452872e-07	6.43476796103496e-07	0.275057645521187	0.00134595911000992	0.423212615977446	5.31869863537304e-07	0.365129751180298	7.44079707567527e-06
Rv0621		Possible membrane protein	15.0186283335897	0.105	4.08415785945093e-06	8.48872559281276e-06	-0.23814825329475	0.0228173917002557	-0.22901519960975	0.0131625878939146	-0.284591025966471	0.0014161683133519
Rv0589	Mce2A	MCE-family protein Mce1A	14.9939725257492	0.001	0.00134679885833299	0.00177813244618449	0.0223883221526204	0.878723421052762	0.3587852357238	0.00144323249380423	0.717548980809247	2.62231226465569e-09
Rv0189c	IlvD	Dihydroxy-acid dehydratase (EC 4.2.1.9)	14.9815891232774	0.001	7.55231326747245e-10	1.2453482541467e-08	0.278421119580657	0.013885202765818	0.405295386312782	0.000119919731614025	0.443103784473562	2.53912616244455e-05
Rv0841		PROBABLE CONSERVED TRANSMEMBRANE PROTEIN	14.9744376063432	0.001	4.54227988647927e-07	1.28935859063347e-06	0.745520557139169	0.168002348661601	0.339672461229114	0.447935856757895	1.60643071022367	3.21992253483829e-05
Rv2331		Hypothetical protein	14.965221930446	0.001	5.83412317163327e-06	1.16858898609227e-05	0.0959681194696671	0.541516365483653	0.195354899847673	0.138833959626955	0.498727851578092	0.000174327837166775
Rv0746	PE_PGRS9	PE-PGRS virulence associated protein	14.9494494091059	0.001	1.03510624610019e-07	3.93097158696927e-07	-0.140356243037354	0.192616260899451	-0.391682184394021	4.82957184198969e-05	-0.462492516394832	9.87918732174816e-07
Rv1391	Dfp	Phosphopantothenoylcysteine decarboxylase (EC 4.1.1.36) / Phosphopantothenoylcysteine synthetase (EC 6.3.2.5)	14.9431289794634	0.001	2.60042906795581e-07	8.26728409284511e-07	0.251293706196018	0.0102182507304607	0.241168896645544	0.00735985595878008	0.263223506284398	0.00323230985167473
Rv0711	AtsA	Arylsulfatase (EC 3.1.6.1)	14.9428247766486	0.001	0.000553437068241053	0.000769544754790043	0.398430933555339	3.32756317490061e-07	0.914413857807485	9.14593476293837e-21	1.28183133301423	1.53455139507146e-27
Rv1186c		Regulator of polyketide synthase expression	14.9425559821332	0.001	0.00212240778740966	0.00272694747726026	-0.215697399810016	0.0148712529662867	0.183488521053447	0.0208730126689395	0.157356449503693	0.0422746109489039
Rv1909c	FurA	Transcriptional regulator, FUR family	14.9261820509807	0.001	5.40678864709288e-07	1.49108800024616e-06	0.184235161785076	0.12979079337671	0.780950076898552	2.0750514900048e-10	1.61115841219128	7.02132217300763e-23
Rv0538		Possible membrane protein	14.9074777231605	0.001	2.56948174292867e-07	8.18854887441744e-07	0.190054310828984	0.194677224035583	0.233557940270381	0.0743907596958547	0.486354585850746	0.000204234587820821
Rv0990c		Heat shock protein 22.5 (Hsp22.5)	14.8945600329543	0.001	8.70604771413536e-05	0.000137949894800534	-0.383831712554665	0.0823627237221571	-0.0691107751373687	0.751878507388133	0.140852886478934	0.471168500402537
Rv2707		Ribonuclease BN (EC 3.1.-.-)	14.8940594644902	0.001	1.06890512829191e-08	7.19971013530854e-08	0.360965306649613	0.000234361009444808	0.531181895343595	3.18242264790329e-08	0.886552408441027	2.63851610827404e-15
Rv1147		Methyltransferase (EC 2.1.1.-)	14.8902282499285	0.001	1.7431064411787e-05	3.13443665033672e-05	0.187010979169792	0.0700529764899078	0.177386567181787	0.051962760681238	0.354053931579103	8.61261607677647e-05
Rv2254c		Possible membrane protein	14.8878896148179	0.001	1.0661270440866e-05	2.01081579174189e-05	0.259322215271133	0.116273144552816	0.59453381810336	6.48963447985823e-05	0.817358391750023	5.47016988353904e-08
Rv3054c		NADPH:quinone oxidoreductase	14.8706011466972	0.001	4.38449679118194e-08	1.9958751716102e-07	0.068297797813309	0.77912568183973	1.05009316396081	5.70529834658484e-08	2.17228453353978	4.96292250069784e-21
Rv3379c	Dxs2	1-deoxy-D-xylulose 5-phosphate synthase (EC 2.2.1.7)	14.8667685640369	0.001	0.00205262487148364	0.00264327000624627	-0.232554837117513	0.0689222914512485	0.00888737023764197	0.946133499245149	0.349609171855201	0.00126739009538755
Rv3060c		Transcriptional regulator, GntR family	14.8590614319818	0.001	5.03611489369465e-06	1.02633438910474e-05	0.539759652789122	0.00268646251734767	0.817990232550666	2.59372216419393e-06	1.10251974511813	1.93878867202622e-09
Rv0028		Conserved hypothetical protein	14.8488912829921	0.001	0.000121713850752197	0.000188279814281522	0.211987105202329	0.0193366840947334	0.412793084866234	1.82108765309629e-06	0.51035257097918	4.78567959266687e-09
Rv3257c	PmmA	Phosphomannomutase (EC 5.4.2.8)	14.844285111089	0.001	3.28726572179004e-06	7.05377644621686e-06	0.24489826006384	0.000139358044720419	0.448902765198024	2.16642519092148e-11	0.464597676917764	5.49491404226657e-12
Rv3167c		Transcriptional regulator, TetR family	14.8247427902825	0.001	1.09609989178032e-06	2.70721004967993e-06	-0.147985270949138	0.346024813750533	-0.0515619405095711	0.727668075667748	-0.00727103895490933	0.957197090592813
Rv0347		Probable conserved membrane protein	14.8187983493948	0.001	0.000877805405622657	0.0011893619781604	-0.0800063836114617	0.562954484627952	0.21535504162756	0.0613406163351942	0.603532308084755	3.90242902656209e-07
Rv2926c		COG1399 protein, clustered with ribosomal protein L32p	14.7881187784565	0.001	3.11093883205325e-11	3.01533437038528e-09	0.363727084955568	0.00516896221374663	0.935989935463714	1.48717751399756e-11	1.13950262379715	1.27483486332389e-14
Rv2124c	MetH	5-methyltetrahydrofolate--homocysteine methyltransferase (EC 2.1.1.13)	14.7828478781549	0.001	5.24889362825059e-08	2.30232928020617e-07	-0.124356291610889	0.143428997288098	-0.0308685040677243	0.717780014414198	-0.0495910569157001	0.539952700282192
Rv2706c		Hypothetical protein	14.7813458266452	0.001	9.22065277403830e-09	6.49696349716812e-08	0.431110238414785	0.0869432271629789	0.721188300931557	0.0015208363410758	1.49787767439858	3.15588165843692e-09
Rv0561c		Possible oxidoreductase (EC 1.-.-.-)	14.7640962427682	0.001	1.4873299621309e-08	9.03965767887193e-08	0.202055381311622	0.0106759768350832	0.210600370110649	0.00290958882478424	0.215074032881933	0.00154716489479805
Rv1442	BisC	Biotin sulfoxide reductase (EC 1.-.-.-)	14.7640217977573	0.001	5.05992881103658e-10	1.00040582562484e-08	0.534423490136291	5.30118811430381e-05	0.955300616196888	7.7738927668123e-12	1.09109462071801	6.76095228585295e-14
Rv3862c	WhiB6	Transcriptional regulator WhiB-like WhiB6	14.7366999769513	0.002	1.745790343651e-06	4.04541659792512e-06	1.60304013389452	8.7616592405168e-09	1.67122078844551	5.75119927737688e-11	2.27944098799243	5.57430970380988e-16
Rv1472	EchA12	Enoyl-CoA hydratase (EC 4.2.1.17)	14.7239514123019	0.001	3.67289337903969e-07	1.08411641491601e-06	0.0272451338683126	0.78434129772669	-0.00906553488673811	0.919830385381143	0.269660766768532	0.000538671022460551
Rv3869	EccB1	Putative ESX-1 secretion system component Rv3869	14.7213338958677	0.001	9.14629851946033e-07	2.31364674196915e-06	0.578184855656476	0.000768789134916975	0.844509071363717	6.05966862334757e-07	1.04163884441016	3.09137952293787e-09
Rv0827c	KmtR	transcriptional regulator, ArsR family	14.7095739390529	0.001	0.000170541047483977	0.000258576925868495	-0.439970975246534	0.0461154856157463	0.213812830017877	0.300889861605748	0.512620441726419	0.00411211586988084
Rv1917c	PPE34	PPE family protein	14.6952984332992	0.002	0.000751569725024041	0.00102601789324821	-0.0393721569114902	0.715069390728036	-0.112570342755085	0.197063902318167	0.200623393249657	0.0162407550495834
Rv2327		Transcriptional regulator, MarR family	14.6817917016299	0.001	8.38456540311837e-06	1.61435382325545e-05	0.146865042845873	0.600919491933175	0.347595853644978	0.129341891735632	0.379975894547632	0.0849937266801668
Rv2318	UspC	Periplasmic sugar-binding lipoprotein UspC	14.6743747704466	0.001	7.68108338674418e-06	1.48973281497908e-05	0.0232751060931973	0.841991069397483	-0.0227897273294992	0.816384902461417	-0.103402477042454	0.221834583483262
Rv1234		Probable transmembrane protein	14.671082238649	0.001	0.000519337646353602	0.000725684882773985	-0.0754041192170458	0.533985795753043	0.153163188313044	0.136079198914179	0.229300986150033	0.0189931628921018
Rv1467c	FadE15	3-methylmercaptopropionyl-CoA dehydrogenase (DmdC)	14.6663653498915	0.001	9.03413586964158e-05	0.000142466888674427	-0.120276820935804	0.40921759382077	-0.0494887355767037	0.714701036177937	-0.14223558272307	0.246331024385089
Rv3266c	RmlD	dTDP-4-dehydrorhamnose reductase (EC 1.1.1.133)	14.6528624906278	0.001	2.54553073130782e-06	5.63562068312939e-06	0.253521735430514	0.0546079182563387	0.34134597069462	0.00434143758378817	0.414920126435496	0.000484291725858664
Rv0874c		Conserved hypothetical protein	14.6513103917861	0.001	1.76056612730933e-08	1.01545570245679e-07	0.336901831393823	1.46586193431602e-05	0.537245588276048	1.25153783393218e-11	0.596113111951014	1.66099226664276e-13
Rv3567c	HsaB	Nitrilotriacetate monooxygenase component B (EC 1.14.13.-)	14.6424159804383	0.001	0.000104214535428067	0.00016273028046803	0.0290536359007927	0.825957500954859	0.114239078908802	0.271870840225791	0.244710312073236	0.0118140296270211
Rv2111c	Pup	Prokaryotic ubiquitin-like protein Pup	14.6389800205411	0.001	0.000328618135740374	0.000474623578713054	0.111457232325732	0.327487087259612	0.361455631999356	0.000346848125248404	0.453218048867505	7.64846379849702e-06
Rv3397c	PhyA	Phytoene synthase (EC 2.5.1.32)	14.6139513023219	0.001	4.54101625403079e-09	3.84621374249174e-08	0.094614347750138	0.566834754690013	0.316821486937095	0.0190379021872622	0.665845324940284	4.52473868058072e-07
Rv3865	EspF	Highly immunodominant RD1 (Region of Difference 1)-dependent secreted antigen specific for Mycobacterium tuberculosis infection	14.596228684594	0.001	0.000289481521795589	0.000421855360328445	0.519749746303137	2.8143681861804e-07	0.959978258235417	7.18135608511937e-17	0.925805308837415	1.64253729196361e-16
Rv2586c	SecF	Protein-export membrane protein SecF (TC 3.A.5.1.1)	14.5790437477637	0.002	3.53438805061088e-08	1.69224796543707e-07	0.263815818310642	0.0105908703547552	0.36685915568963	0.000162075361670449	0.504915439895687	4.92958104210642e-07
Rv2362c	RecO	DNA recombination and repair protein RecO	14.5376831370834	0.001	1.44836865326927e-07	5.13912234651077e-07	0.0981060088213406	0.41708385886193	0.235990108595039	0.0208826238811697	0.286990108027999	0.00417873800654217
Rv3533c	PPE62	PPE family protein	14.5343423356913	0.001	0.00130162048092796	0.00172651528411472	-0.0681856010645099	0.669119426788146	-0.0255477055382833	0.863824233178194	0.426569638192327	0.000586193068110309
Rv0885		possible transmembrane protein	14.5310867499648	0.001	1.07671450621254e-05	2.02885891308139e-05	-0.0324893397982873	0.903308780742607	0.456693168895521	0.0254604836466017	0.567205756503535	0.00542365725731851
Rv3133c	DevR / DosR	Two component transcriptional regulatory protein DevR	14.5296989470565	0.001	3.87304425176689e-10	9.26001392167658e-09	-0.0936982521888998	0.677773007143624	0.223370942594	0.223735357767951	0.166209944940073	0.366276658296372
Rv2391	NirA	Ferredoxin--sulfite reductase, actinobacterial type (EC 1.8.7.1)	14.4903698620117	0.003	6.20897189122285e-07	1.67739322200677e-06	-0.0685023067311388	0.655263953200957	0.206408283626386	0.109928194369275	0.308213705119048	0.0161823727650556
Rv2524c	Fas	[Acyl-carrier-protein] acetyl transferase of FASI (EC 2.3.1.38) / Enoyl-[acyl-carrier-protein] reductase of FASI (EC 1.3.1.9) / 3-hydroxypalmitoyl-[acyl-carrier-protein] dehydratase of FASI (EC 4.2.1.61) / [Acyl-carrier-protein] malonyl transferase of FASI (EC 2.3.1.39) / [Acyl-carrier-protein] palmitoyl transferase of FASI (EC 2.3.1.-) / Acyl carrier protein of FASI / 3-oxoacyl-[acyl-carrier-pro…	14.4811607857242	0.001	1.39477239509993e-06	3.33503339237492e-06	0.270340265096628	0.0438332276606853	0.537845933032914	3.96194459341678e-05	0.653838376790317	8.24432531502955e-07
Rv1492	MutA	Methylmalonyl-CoA mutase, small subunit (EC 5.4.99.2)	14.4588808193763	0.002	6.12303763964528e-08	2.59967431409726e-07	0.214951662202308	0.244906824574822	0.376729539732669	0.0205187789188664	0.727987582351904	1.1794394079458e-05
Rv1976c		Conserved hypothetical protein	14.4537752827967	0.001	0.000629493529890371	0.000870124274011943	-0.0227599854155285	0.810483253683845	0.0722991313052637	0.339382767895531	0.283389452829304	8.43764023419488e-05
Rv0350	DnaK	Chaperone protein DnaK	14.447656281464	0.001	2.9109760459886e-05	5.02529053290995e-05	0.3759283544517	0.150872364052756	1.08473828642891	1.19147482665764e-05	1.23867678687484	1.17042754548625e-06
Rv1489		Conserved protein	14.4463331251991	0.001	0.000143753372596779	0.000220569846602162	0.481458672747703	4.05234767191805e-06	0.82739550933842	1.25232678917849e-13	0.823655197952102	6.76095228585295e-14
Rv1853	UreD	Urease accessory protein UreD	14.4390277610635	0.001	4.56348618431835e-11	3.23844537437163e-09	0.0568895670880885	0.5095257631624	0.149416530787152	0.0380212272071224	0.481112688652181	6.81576689918894e-10
Rv3065	Mmr	Multidrug resistance protein mmr	14.4389794861706	0.001	4.66177761772542e-10	9.69942631038787e-09	0.22358062170457	0.223385640482596	0.493524382712911	0.00234581035416186	0.522611811163217	0.000576148951047807
Rv1466		PaaD-like protein (DUF59) involved in Fe-S cluster assembly	14.429718445086	0.001	4.66776877038219e-11	3.25433563043839e-09	0.109179080996783	0.570929802104478	0.2031545324181	0.20663420858919	0.372533946659809	0.0166054792701514
Rv1223	HtrA	serine protease	14.4209618975791	0.001	2.70589572525694e-08	1.37685398363266e-07	0.438247742666665	8.90975740375392e-06	0.656869083219327	1.06309190592006e-10	0.585322739290822	2.12028647356078e-09
Rv1999c		Uncharacterized transporter Rv1999c/MT2055	14.4189122406837	0.001	1.45167215065468e-06	3.44414634429953e-06	0.114104374581796	0.613484218193144	0.0575922978564694	0.774708086680147	0.265549722596253	0.10042403707539
Rv2366c		Magnesium and cobalt efflux protein CorC	14.4141974990408	0.001	1.05990544170742e-05	2.00383645354199e-05	0.67483626518076	0.00126924016589064	1.03767619827482	2.79721439825058e-07	1.20998935828561	3.89340627774343e-09
Rv3211	RhlE	putative ATP-dependent RNA helicase	14.3951230946279	0.001	1.91722307796564e-06	4.40407197215923e-06	0.17855491703139	0.169560205786979	0.184220180510259	0.127131131112242	0.202597163718979	0.0857316692794991
Rv2331A		Hypothetical protein	14.3814342085534	0.003	4.65523269993698e-06	9.55534458832117e-06	-0.0872882565563309	0.581122211092628	-0.17451675424203	0.173973792260008	0.0955962685949343	0.440443984132059
Rv0118c	OxcA	Oxalyl-CoA decarboxylase (EC 4.1.1.8)	14.373172659674	0.003	2.09703628618074e-10	6.4627509320168e-09	1.30334393448898	2.86981838016545e-10	1.85856145098022	5.15109410190265e-17	1.75129359829011	3.16175805241011e-16
Rv2516c		Hypothetical protein	14.3581965752006	0.001	6.3390662885227e-08	2.67425153190968e-07	-0.0511046270206545	0.793400538855097	0.369580038137077	0.0136951259126788	0.900973133883017	1.07429332975117e-08
Rv0743c		Hypothetical protein	14.3546579343248	0.001	0.00294705985709151	0.00370620755445622	0.142205231883955	0.121991253412955	0.593474826023312	2.53014922228884e-10	0.792795791143921	4.90876750066352e-15
Rv0814c	SseC2	probable sseC protein	14.3491292396008	0.001	9.1784520492383e-08	3.56317330666409e-07	-0.0749019760129404	0.744301402674647	-0.407858283800028	0.023306159219785	-0.17137127054152	0.315591622705313
Rv2697c	Dut	Deoxyuridine 5'-triphosphate nucleotidohydrolase (EC 3.6.1.23)	14.3490940539356	0.001	0.00239422706803965	0.00304761638961869	0.101701634944237	0.212390148033424	0.168656904306911	0.019467453342238	0.415019609866127	7.29204510636183e-08
Rv0245		Nitrilotriacetate monooxygenase component B (EC 1.14.13.-)	14.3457026474589	0.001	1.4044457714305e-06	3.34879183475506e-06	0.0134423237836225	0.892134776231992	-0.0674152318888188	0.379258552624597	0.143898228204231	0.0470204331939536
Rv1832	GcvB	Glycine dehydrogenase [decarboxylating] (glycine cleavage system P protein) (EC 1.4.4.2)	14.3403749565323	0.003	3.95100564948795e-06	8.26384023740269e-06	0.282607025623125	0.0102949061673557	0.296911529249636	0.00366703058824923	0.423202733856911	4.89896268839327e-05
Rv2894c	XerC	Tyrosine recombinase XerC	14.3391982111539	0.003	4.19134596532807e-06	8.675212951153e-06	0.786073252949704	1.19980746071067e-05	1.47765875584612	2.91757525720144e-14	1.27243640107743	2.73800410121265e-12
Rv1645c		Conserved hypothetical protein	14.3048022880114	0.001	2.31666789423637e-08	1.23742449081926e-07	0.108960239550846	0.339935594505891	0.0937862708404218	0.355256459933829	0.0561760172270933	0.572591610949481
Rv0611c		Hypothetical protein	14.2795005893735	0.001	4.45359133924202e-06	9.16208953624953e-06	0.145503698627937	0.174208991053229	0.166783920967664	0.0818793192693039	0.33317357640061	0.000499965120982445
Rv3181c		Conserved protein	14.2722721546388	0.022	3.50478119699544e-06	7.46009666677016e-06	0.0223615148259695	0.91146595917587	0.659319233776751	1.74230080533049e-05	1.34255440766207	6.09020974987479e-15
Rv2264c		Possible molecular chaperone DnaK	14.2613787937709	0.001	7.06922515256605e-06	1.38679656418918e-05	-0.0335568921011049	0.665776486958359	-0.178662834645698	0.00449801681020594	-0.0726956083134045	0.240713460352539
Rv0415	ThiO	Glycine oxidase ThiO (EC 1.4.3.19)	14.2547870043888	0.001	6.25404976831102e-09	4.84475512266433e-08	0.0373335259239536	0.66504361241014	0.0845256804216623	0.228869225172107	0.191639502637438	0.00431147165705094
Rv3527		Hypothetical protein	14.2330026725373	0.001	8.18804602932746e-07	2.11294122860697e-06	-0.227974375333566	0.0240149945558186	0.151253237187902	0.0939803183523183	0.240638819738136	0.00479283644157446
Rv0211	PckA	Phosphoenolpyruvate carboxykinase [GTP] (EC 4.1.1.32)	14.2261683492311	0.001	9.04530382159299e-09	6.41893524768046e-08	0.0321524652467851	0.906886714973588	0.214779230130018	0.319864795648997	0.584940459007786	0.00628047177596509
Rv1982c	VapC36	Toxin 1, PIN domain	14.2215306531168	0.002	0.000508575271474915	0.000712148741663606	0.0807376504480315	0.502457284969576	0.294700690550897	0.00363310940839327	0.487855351278076	1.76641738070363e-06
Rv0206c	MmpL3	Transmembrane transport protein MmpL5	14.1691527870024	0.001	1.83934193507513e-06	4.24973537790032e-06	0.606077623455535	5.47549437400134e-08	0.805152938278107	5.26148083624442e-12	0.716564149921494	1.19824865122293e-10
Rv2643	ArsC	Arsenical-resistance protein ACR3 / Arsenate reductase (EC 1.20.4.1)	14.1497019765147	0.001	1.13565763905118e-07	4.22971270626936e-07	-0.104560782844651	0.401220488157404	0.233425411595226	0.0267453705719863	0.761596641851477	3.70303739113152e-11
Rv2269c		Hypothetical protein	14.1400503991903	0.003	4.02842481002213e-09	3.51073688487455e-08	0.104215509859449	0.4646754379358	0.135200471857274	0.254531576871193	0.35255243881281	0.00114570733817971
Rv3166c		Conserved hypothetical protein	14.1362077829068	0.001	1.9514543109903e-05	3.46518294543139e-05	-0.061492716555188	0.5095257631624	0.0968544288498396	0.216709208245837	0.0413389162289697	0.594309199586179
Rv3916c		Conserved hypothetical protein	14.1304965565122	0.001	3.1626310790731e-07	9.65394474519862e-07	0.200672626038548	0.0726783004503407	0.378211595934788	0.000262354232871998	0.472429821048555	6.93283161472814e-06
Rv1874		Unknown protein	14.1210776060669	0.001	1.99592239002334e-11	2.83278413498313e-09	0.210621185074078	0.0177551633072174	0.36562436371087	1.1239812546669e-05	0.482207755425447	1.39607417394999e-08
Rv2077c		Possible membrane protein	14.1083029257686	0.002	2.7203627302931e-07	8.59357829108487e-07	0.620524868637595	0.000947390504894837	0.860687386654631	2.56803891914911e-06	1.28068937079357	1.29178343430136e-10
Rv3399		O-Methyltransferase involved in polyketide biosynthesis	14.1051341664891	0.003	8.47029139450647e-08	3.37622246757961e-07	-0.111562208854377	0.454061934496181	-0.0208887087388181	0.88684857409107	0.218872202683092	0.0641783127430532
Rv3872	PE35	PE family protein	14.0846775189697	0.001	0.000173311151539118	0.000262176823835726	0.936216769918507	1.03253778748835e-08	1.70789418277653	1.1978174259247e-18	1.77836090052672	1.73929714148554e-19
Rv3183		FIG036183: Transcriptional regulator, XRE family	14.0777168825842	0.002	3.85763134572857e-07	1.12805202118656e-06	0.105839515899502	0.665305080333559	0.404604967030229	0.0309424442601462	1.09042139771018	1.15483547908138e-08
Rv1352		Conserved protein	14.0555603863741	0.001	7.469329127185e-06	1.45576821733365e-05	-0.0643726523171271	0.426557322664133	0.02782263857726	0.710370134514877	0.111444769267405	0.0930437143607346
Rv1001	ArcA	Arginine deiminase (EC 3.5.3.6)	14.0424598935121	0.001	1.43149064203087e-11	2.37030992142946e-09	-0.103407500321456	0.236890817695153	-0.0178901829596549	0.83590379488359	0.239302789854836	0.00171599503804201
Rv2769c	PE27	PE family protein	14.0162230058858	0.003	1.20714358533594e-06	2.94486716275324e-06	-0.00417804315839732	0.970652632262343	0.127941184548738	0.103770224434989	0.093285181004414	0.209954474813248
Rv2570		Conserved hypothetical protein	14.0155617883321	0.001	5.15192308685995e-06	1.04457869118273e-05	0.125180324945981	0.264777434293753	0.394578553856215	7.17249235831103e-05	0.87879779895242	1.03936487703884e-14
Rv1735c		C4-dicarboxylate transporter/malic acid transport protein	14.0052501517438	0.005	1.04552671489145e-07	3.94579597813733e-07	0.0482163338040125	0.942425275965445	0.573932305665264	0.181048609587958	0.841749473426188	0.0131397037665245
Rv1739c		Sulfate transporter	14.0007101450476	0.001	3.23603111974554e-09	3.08392989685103e-08	-0.22459126695504	0.504038038447522	0.338609019932262	0.232768484970625	0.416548947223377	0.132041767854337
Rv1262c		Bis(5'-nucleosyl)-tetraphosphatase (asymmetrical) (EC 3.6.1.17)	14.0006756656639	0.003	9.76710000462028e-07	2.44116071813591e-06	0.0784644328680848	0.363018193823786	0.167649936877914	0.0212185984859793	0.188647181391949	0.00726028656201439
Rv2543	LppA	Lipoprotein LppA	13.9905073803343	0.001	7.69896175000564e-06	1.49247190217183e-05	0.109167629362783	0.640414686660244	-0.0745301799683489	0.721877300636058	-0.0126996785150313	0.951066575988571
Rv3021c	PPE47	PPE family protein	13.9655395034691	0.001	0.00034016272286329	0.000489785021977795	-0.708082209313832	0.0745285310457379	-0.332071163613255	0.373942950293826	0.192239670275129	0.593892579196341
Rv2159c		Conserved protein	13.9602603188298	0.001	4.84743623833041e-07	1.36043161095516e-06	-0.135813052931505	0.299716345144985	-0.0124165620482444	0.925382819550874	-0.19269929452016	0.103081217331895
Rv1963c	Mce3R	Transcriptional repressor Mce3R, TetR family	13.9369846585827	0.001	0.000465025127507303	0.0006546262333383	-0.396838816140203	0.00300261922693518	-0.0783465320791592	0.542354613085408	0.117967468583535	0.316339322421016
Rv1798	EccA5	Type VII secretion AAA-ATPase EccA	13.9122088652337	0.002	0.000205958640749076	0.000308162514434046	0.159807728750502	0.123110946930129	0.334779144999224	0.000481445825111184	0.455586291068432	3.33205881361766e-06
Rv3427c		Mobile element protein	13.9052606862485	0.001	7.77810405703794e-07	2.02689741132254e-06	-0.0152638599820358	0.936281824194055	-0.115696131886408	0.436083430880155	0.245879115500822	0.0636557241692239
Rv3139	FadE24	Acyl-CoA dehydrogenase, short-chain specific (EC 1.3.99.2)	13.870258148786	0.001	2.07630761672373e-07	6.90740443423924e-07	0.339611570180158	0.289305638809642	0.657447804298004	0.0217664797840648	0.899682710940922	0.00183353826362942
Rv1435c		Probable conserved Proline, Glycine, Valine-rich secreted protein	13.8622632405854	0.002	1.97330003449729e-08	1.10091164215012e-07	0.663784499740529	5.81141030017362e-07	1.60668758622927	6.19682725382807e-21	1.54064998994485	4.0878729958577e-20
Rv2440c	YhbZ	GTP-binding protein Obg	13.8502059084231	0.002	1.13379946188226e-08	7.51227151900028e-08	-0.182251480776863	0.0124722796264355	-0.349536322484265	5.82416123635913e-07	-0.165873337460514	0.00986815609026549
Rv0638	SecE	Preprotein translocase subunit SecE (TC 3.A.5.1.1)	13.8413591146337	0.001	3.35064937022198e-07	1.01335468776729e-06	0.0638210023484387	0.548018452539223	0.00725040145640499	0.942923174828348	0.173835876960354	0.0498605064173373
Rv1101c		CONSERVED MEMBRANE PROTEIN	13.8222539010746	0.002	1.70377572448381e-06	3.96417138706012e-06	0.151352330676236	0.0211755391092002	0.246087827965007	5.8468908117912e-05	0.243642396674325	5.26434730218895e-05
Rv1351		Hypothetical protein	13.7974806959395	0.001	0.000307081857776746	0.000446684957102777	0.254017358838422	0.0842520089853842	0.597811890874646	1.66908839005589e-05	0.648923331500939	1.17162867586723e-06
Rv1419		Unknown protein	13.7925697922209	0.001	1.5328845603123e-07	5.386103662848e-07	0.0749215556395244	0.53416754421987	0.234632924093341	0.0198412868740867	0.56616496060413	1.27893062199826e-07
Rv0848	CysK2	Cysteine synthase (EC 2.5.1.47)	13.7660894331819	0.001	3.6257901381656e-09	3.32331951542241e-08	0.324871420061964	0.194996173303351	0.950966827189431	1.81172245571333e-05	1.52430572950625	9.89740736092774e-11
Rv3342		Methyltransferase (EC 2.1.1.-)	13.7624579377892	0.003	2.72306184965878e-07	8.59527227207625e-07	-0.416963523314731	0.0166374303046805	-0.506350500803024	0.0013102198320058	-0.506904243170173	0.000667372224990497
Rv1019		Transcriptional regulator, TetR family	13.7438865283701	0.001	1.33662194170449e-07	4.82008674803414e-07	0.453703974603081	0.000177733669236319	0.782618244864263	1.51227799955834e-10	0.873190028167167	2.21578130868708e-12
Rv1663	Pks17	Polyketide synthase Pks17	13.7262307555641	0.001	0.000709340112492835	0.000971370643365447	0.170483898811685	0.0535258861450136	0.286496559580879	0.000353642666295016	0.336515300389374	1.6483611732747e-05
Rv1404		Transcriptional regulator, MarR family	13.7166341598335	0.001	4.61389154532237e-10	9.65031842163742e-09	0.0136842759269218	0.948348316144149	0.332607954756293	0.0385808419307437	0.969825119294157	4.95552234777252e-08
Rv3654c		Conserved hypothetical protein	13.7138561252776	0.003	1.95490512037077e-05	3.46976013771926e-05	-0.21859577603414	0.13808244505407	-0.321000993265091	0.0124486099167507	-0.296067471746137	0.0129081126731463
Rv2753c	DapA	Dihydrodipicolinate synthase (EC 4.2.1.52)	13.7089878120591	0.002	1.37090211126265e-08	8.55320563249673e-08	0.171983230922319	0.0268615257383213	0.146961484937725	0.0378823129236326	0.186228109783876	0.00833341402809145
Rv2867c		GCN5-related N-acetyltransferase, FIGfam019367	13.701846456205	0.004	6.23540687267319e-07	1.68339041521761e-06	0.466676344397626	0.00108660995283155	0.696883703792786	5.04367989815559e-07	0.766488985044672	4.79144042593811e-08
Rv0985c	MscL	Large-conductance mechanosensitive channel	13.6899830602133	0.001	4.38875896081854e-09	3.73467411355308e-08	0.278218653012034	0.00632266848339816	0.448573544807715	3.24730144810634e-06	0.51273702744446	1.26960125460167e-07
Rv3081		Conserved hypothetical protein	13.673118873185	0.001	0.00454277662387697	0.00557879922845707	0.0509093182691753	0.458090073953801	0.250708489388058	3.06435154671405e-05	0.55348265487421	7.98524903706772e-15
Rv0064		INTEGRAL MEMBRANE PROTEIN (Rhomboid family)	13.6600979366192	0.001	1.05852423360281e-08	7.16622709427182e-08	0.693393538230936	6.55137253018764e-07	1.08947551094632	2.7263086616954e-13	1.30204474154417	4.08850106985386e-16
Rv3838c	PheA	Prephenate dehydratase (EC 4.2.1.51)	13.6521961319821	0.001	6.61544723836719e-07	1.76323187962919e-06	0.112129659435904	0.35704225989415	0.0504446845013158	0.654137607324837	0.270725035571221	0.00764325453424334
Rv0093c		Possible membrane protein	13.6519216754777	0.001	1.33914482833114e-08	8.45602552233476e-08	0.131324248605378	0.119041755267875	0.351833109814647	7.28124691260461e-06	0.444295048147257	1.57153738945656e-08
Rv3645		Adenylate cyclase (EC 4.6.1.1)	13.6379331431187	0.001	1.90232704976342e-09	2.14159991381298e-08	0.337681402294546	0.0759716746673817	0.483567198989425	0.00584752833585287	0.611420820648302	0.000536751274716988
Rv2134c		Conserved protein	13.6371798213218	0.001	1.20519362137716e-07	4.41830207689377e-07	0.328005635809025	0.00119463720819318	0.513023172502591	1.65758184932365e-07	0.67900174477222	7.529267956081e-11
Rv1375		Conserved hypothetical protein	13.632388721513	0.001	4.4425089140696e-07	1.2655577365242e-06	-0.0224879165431986	0.898566126733324	0.110002005769241	0.422473345509827	0.89286549827035	2.29472491992353e-09
Rv1339		Metal-dependent hydrolases of the beta-lactamase superfamily III	13.6178900056727	0.001	1.04266165782543e-09	1.53623767364527e-08	0.173539378469048	0.0891937642847531	0.064082062811452	0.504826309808805	0.258844766472935	0.00426227693923703
Rv1777	Cyp144	Cytochrome P450 144	13.6054768128972	0.004	3.58044873330672e-06	7.59674493655147e-06	0.243802797661283	0.0304579643265354	0.340006803843153	0.000905064065029419	0.418729969342801	2.30043674941978e-05
Rv3128c		Conserved hypothetical protein	13.5977021289158	0.001	5.64194846139495e-08	2.4370764332156e-07	0.217021883169505	0.617870361011577	0.734615910829024	0.0361321539772782	0.559352739457289	0.1110161510665
Rv3098c		Hypothetical protein	13.5934719720775	0.001	0.00776232460765376	0.00930261700567432	0.138902084032812	0.0664885165380256	0.386822434099692	1.51542464807142e-07	0.676398601593896	1.67975938602858e-15
Rv3095		Transcriptional regulator, HxlR family	13.5907894969028	0.001	0.000176737610552511	0.000266852304078906	0.405488630384245	0.0992535524345819	0.522336977406498	0.015816041429068	0.599790187164591	0.00429068468973615
Rv2494	VapC38	Toxin 1, PIN domain	13.5835257784627	0.005	5.05627745850988e-07	1.4100804645697e-06	0.262531005215397	0.00242704102788315	0.516888855263049	1.73800895394574e-09	0.748960806045825	2.70221587018621e-15
Rv1371		Desaturase-related protein	13.5763843065284	0.001	0.00131695887577212	0.00174428963163346	0.316751021146478	0.0757435727633526	0.63266520707659	0.000128738968832349	0.791029324672849	7.66051610611651e-07
Rv3843c		PROBABLE CONSERVED TRANSMEMBRANE PROTEIN	13.5686510247654	0.003	3.29556582048705e-08	1.59310023209097e-07	0.43530227091647	7.43008828206733e-09	0.63374574794603	3.02890231481647e-15	0.819696867228033	7.44700429329967e-20
Rv0849		PROBABLE CONSERVED INTEGRAL MEMBRANE TRANSPORT PROTEIN	13.5676555475174	0.001	6.3356537841069e-09	4.89842181673946e-08	0.314332748064858	0.167985838088645	0.888417215535481	1.15400128238154e-05	0.827137931123199	7.83136019951733e-06
Rv1849	UreB	Urease beta subunit (EC 3.5.1.5)	13.5607261817667	0.001	0.000146527503864487	0.000224479684023697	-0.0759926128396144	0.571327073884465	-0.246457211930818	0.0256461568762284	-0.145418044500134	0.158684937163354
Rv3649		ATP-dependent helicase	13.5560973334982	0.002	3.45704064345231e-06	7.37032162933449e-06	0.0292166425997529	0.856259704906176	-0.0851631698615467	0.488062825019668	-0.0332484201813541	0.782103157210504
Rv0412c		Possible membrane protein	13.5345954742278	0.002	6.1096176573471e-07	1.65505252694597e-06	-0.191822767746865	0.307093284467646	-0.113054513299705	0.515512243516402	0.152820084833893	0.363764308661842
Rv1936		Monooxygenase component A	13.528065012272	0.002	6.56508185611678e-08	2.75207123377723e-07	-0.336422026759153	0.00969276809422991	-0.111479211745746	0.355256459933829	0.11153676684315	0.298034238821179
Rv1968	Mce3C	MCE-family protein Mce1C	13.5280575307127	0.004	2.78068897672581e-08	1.40770165522399e-07	-0.0328046309860754	0.900440853934774	0.503574330583391	0.00770739623804604	0.809957322037725	3.35139802344776e-06
Rv3595c	PE_PGRS59	PE_PGRS family protein	13.5143021268727	0.001	7.90963044216488e-07	2.05443603772309e-06	0.305840419011002	0.0295780253021827	0.374674754852558	0.00314245074551697	0.449971421197877	0.000342161494916173
Rv2878c	Mpt53	Soluble secreted antigen MPT53 precursor	13.4967092234188	0.004	8.93350184699285e-07	2.27138428278628e-06	0.40889951285235	0.0477573696366972	0.567341264494121	0.00212043108452291	0.832443328952992	7.5159442146129e-06
Rv3177		Hydrolase, alpha/beta fold family	13.4874407638416	0.001	3.37408776252488e-06	7.20893804745908e-06	0.100184046398076	0.50848811383445	0.18304203711894	0.156980048578292	0.320893530094401	0.00659819830262666
Rv1004c		elastin	13.4613775777138	0.001	6.48679916011384e-07	1.73709837346984e-06	0.0461393041523204	0.735684637931314	-0.0796515663336423	0.477787314040607	0.0662748282855379	0.542511152262286
Rv2256c		Conserved hypothetical protein	13.4571852699932	0.001	5.86799093761619e-07	1.60050761743903e-06	0.306804350213984	0.0066750794834936	0.606268224955265	8.90920137229498e-08	0.837145118673437	8.06080274064609e-12
Rv3259		Conserved hypothetical protein	13.4571454753089	0.001	2.34275337809712e-06	5.26589475370926e-06	0.0346315396434136	0.724419736429938	0.609438723425319	2.17877437472366e-11	0.902320282964971	5.95955801676866e-18
Rv0302		TetR/ACRR family transcriptional regulator	13.4526522589799	0.001	1.89217058009965e-05	3.3719667647157e-05	-0.00309822909242818	0.987741907227927	-0.0153414279059385	0.920309908637015	0.0654940189515871	0.626633924150405
Rv0195		Transcriptional regulator, LuxR family	13.434368113154	0.003	0.000116145798118596	0.000180157455785831	-0.201761944108574	0.154017651779861	-0.261988903372463	0.0363705449562907	0.50724707342156	1.2327519855727e-05
Rv3426	PPE58	PPE family protein	13.4123445952423	0.001	7.40362492965324e-07	1.94204656570574e-06	-0.4337478556717	0.137917772319456	-0.542996831169109	0.034685529469654	0.0574908400895069	0.81810553066714
Rv1052		Hypothetical protein	13.4036497272087	0.002	2.57444533876768e-07	8.19779308995414e-07	0.557474032850849	1.59962099291203e-05	0.765881698346374	1.24627562709628e-09	0.965290831110208	2.26175409581842e-13
Rv2471	AglA	Alpha-glucosidase (EC 3.2.1.20)	13.3880185585748	0.001	2.27378706503988e-06	5.12246587101389e-06	0.376025220347544	0.00177688414045345	0.46963382273145	2.34611833622111e-05	0.667326722066482	9.08950510121556e-09
Rv1843c	GuaB1	Inosine-5'-monophosphate dehydrogenase (EC 1.1.1.205)	13.3789663362801	0.001	7.09948899039376e-05	0.000113901369591541	0.237880908322087	0.0003002314864362	0.458427227489961	2.24682836346069e-11	0.333618111004474	1.2444657059613e-07
Rv3516	EchA19	Enoyl-CoA hydratase (EC 4.2.1.17)	13.3780080624042	0.001	1.4250285414253e-07	5.0772735966568e-07	-0.253671833681731	0.0769968797008096	-0.0435787022523266	0.757618519923308	0.191678970708667	0.1110161510665
Rv2204c		probable iron binding protein from the HesB_IscA_SufA family	13.3656197776557	0.001	1.17615340755228e-05	2.19232347167578e-05	0.201620361137268	0.0250280831454272	0.42836154814022	1.11877450008161e-06	0.523315205375317	8.75238791328966e-09
Rv1971	Mce3F	MCE-family protein Mce1F	13.3633183686205	0.002	9.12327956832565e-09	6.44660123076354e-08	-0.121746989592207	0.532083129499738	0.3725209419654	0.0183974715831142	0.411598288873014	0.00436294645031495
Rv3859c	GltB	Glutamate synthase [NADPH] large chain (EC 1.4.1.13)	13.3554836279822	0.004	6.40936905868205e-07	1.71867966526332e-06	0.119429512655497	0.0503810144050219	0.323716102083514	1.41293265799888e-07	0.385995508905177	1.14368251817399e-09
Rv0208c	YggH	tRNA (guanine46-N7-)-methyltransferase (EC 2.1.1.33)	13.321353014842	0.001	1.37084366196859e-09	1.73129919360923e-08	0.938986011190764	1.12029690259504e-24	1.43289021633348	4.49801552315442e-35	1.30276344817562	1.13328744999753e-32
Rv1706c	PPE23	PPE family protein	13.3207359125466	0.001	3.04084985168496e-10	8.05622487373068e-09	0.141342564704599	0.432555791056284	0.966835418509	3.25651657427062e-09	2.11904463701353	3.72167185417226e-23
Rv0590	Mce2B	MCE-family protein Mce1B	13.2947443005974	0.001	4.05547745032895e-05	6.82034167905512e-05	0.0547884793498747	0.601714687453091	0.381200547445874	2.24723104399019e-05	0.635902630870785	4.4688219832825e-11
Rv1759c	Wag22	PE-PGRS FAMILY PROTEIN	13.2923206893538	0.001	2.77991990288212e-05	4.80949137747215e-05	0.0135604725467653	0.919257466551475	-0.0287612858217496	0.792747287337521	0.0998542605026271	0.293038880863001
Rv0572c		Hypothetical protein	13.2911921521223	0.001	4.72228750606939e-07	1.33378610867944e-06	-0.712820263309578	0.00335481798454955	-0.339561850753919	0.134346928151681	-0.106077375772003	0.612044566612325
Rv0092	CtpA	Lead, cadmium, zinc and mercury transporting ATPase (EC 3.6.3.3) (EC 3.6.3.5); Copper-translocating P-type ATPase (EC 3.6.3.4)	13.2583881961863	0.001	1.42726913366717e-07	5.07785813535662e-07	0.216191364423485	0.00274244408047777	0.315266789650791	3.28152393314336e-06	0.421332104987873	2.67994190895533e-09
Rv3244c	LpqB	LpqB	13.224127055552	0.001	6.58563399022173e-07	1.75906080214421e-06	0.0800703021518743	0.4231199908414	0.218783792526928	0.0111856781443064	0.327585049481046	0.000164977474186248
Rv2665		Hypothetical arginine rich protein	13.2151703889947	0.002	3.48325805000988e-06	7.41825696181097e-06	0.264029348136797	0.0273029612374724	0.30781911352497	0.00439930801123386	0.559199795320101	7.3805611222162e-07
Rv3016	LpqA	Lipoprotein LpqA	13.1854516615885	0.007	0.000894810141606096	0.00120951547712334	0.297834208431905	0.000739717009131566	0.565465958763959	2.07972544150633e-10	0.829801976212144	8.69644337809273e-17
Rv3767c		O-Methyltransferase involved in polyketide biosynthesis	13.1688998870638	0.011	4.05835917619717e-07	1.17550432698306e-06	0.28092394201733	0.00221266825007994	0.728690233147473	5.53022873963825e-13	0.706158826698385	1.73697209171103e-12
Rv1985c		HTH-type transcriptional regulator	13.1593572348122	0.001	1.25029741385249e-08	7.98823460233087e-08	0.154589182565997	0.186584920755527	0.46674688491361	1.43872840682317e-05	0.623110696304853	1.03528110536561e-08
Rv0997		Hypothetical protein	13.1433688580746	0.001	9.13269155034046e-05	0.000143906884302351	0.710834503736768	1.62271595184665e-08	1.07867432927454	1.60006184522701e-15	1.80664382109597	1.05718523460185e-25
Rv3847		Hypothetical protein	13.1091878850668	0.001	0.000319608279188654	0.000462872923285609	-0.167152304541198	0.0577747723501474	0.0774215281489248	0.341839256347331	0.199807549117363	0.0101318778529135
Rv2495c	PdhC	Dihydrolipoamide acyltransferase component of branched-chain alpha-keto acid dehydrogenase complex (EC 2.3.1.168)	13.1060143831625	0.004	2.8278388909056e-08	1.42612078076889e-07	0.528631697463767	6.02730165553371e-07	1.0023972294158	1.47187623710764e-16	1.19431973151352	1.18836329129269e-19
Rv3180c		Hypothetical alanine rich protein	13.1004393321939	0.002	1.54834073971686e-05	2.81220571281297e-05	-0.167167505022099	0.170657988635259	0.322960417064096	0.00251628674976201	0.834792467740465	1.30903119972933e-12
Rv1787	PPE25	PPE family protein	13.0902143676021	0.001	4.07881827630065e-06	8.48206375197215e-06	0.0866136213445428	0.361846280397457	-0.147556286275456	0.0696425649579447	0.0451826690032044	0.582012566582953
Rv1574		Probable PhiRv1 phage related protein	13.0716812244722	0.001	7.31446093213811e-06	1.42979182215036e-05	0.4386390866607	0.117068298192962	0.718798231020044	0.00276558913923895	1.58525497162998	9.7096498390586e-11
Rv2793c	TruB	tRNA pseudouridine synthase B (EC 4.2.1.70)	13.0706259487594	0.001	1.37047613697363e-05	2.51676163046822e-05	0.245068942255515	0.195206973837272	-0.0119146147470834	0.949484260171301	0.0944288853699309	0.579611750654287
Rv2892c	PPE45	PPE family protein	13.0652703402048	0.004	9.25250572520927e-06	1.76183314575858e-05	-0.0522734413415877	0.504038038447522	-0.164426770954901	0.0112217195211038	-0.185094775507789	0.00320764108620142
Rv2879c		Ribosomal RNA large subunit methyltransferase N (EC 2.1.1.-)	13.0644060505266	0.001	1.919041438858e-05	3.4152578047567e-05	0.289763104212205	0.0618971320746935	0.170995295355477	0.229574567054022	0.190951998065055	0.165436777659639
Rv3171c	Hpx	Non-heme haloperoxidase Hpx	13.0610990808154	0.005	1.2451624583489e-06	3.02092528051192e-06	0.476721368201295	0.0139943331697831	0.592346115889285	0.00107152285643753	0.656206411658156	0.000274242391145873
Rv0284	EccC3	Type VII secretion protein EccCa	13.0401621362057	0.003	1.19077409984085e-07	4.37755436888763e-07	0.182500431107762	0.0606847821429854	0.329346142553703	0.000389981601906595	0.473806511027639	7.28495384418699e-07
Rv0876c		possible membrane protein	13.0120591956416	0.001	5.60935768354216e-11	3.72559295931671e-09	0.269530033254092	0.00168617199128412	0.637738315663224	3.73857518744078e-12	0.678838194504998	3.21193206672028e-13
Rv0749	VapC31	Possible toxin VapC31. Contains PIN domain.	13.0049060970312	0.001	0.00121746102840498	0.00162192092754991	-0.116238897576366	0.132790143636642	-0.151192466643108	0.0283449205304722	-0.0459472127810514	0.502378053395501
Rv3556c	FadA6	Probable acetyl-CoA acetyltransferase FadA6 (EC 2.3.1.9)	12.9935686629277	0.001	1.69094008144829e-08	9.82426298782966e-08	0.136733309001428	0.384469453930168	0.268393780374431	0.0471610911637277	0.270314720600131	0.0364186179937139
Rv1573		Probable phiRV1 phage protein	12.9685638508348	0.001	5.08906043205995e-07	1.41525025591366e-06	0.758915440413941	0.019285359502348	0.0238344906721173	0.937722620731375	0.275473365409819	0.314127438339033
Rv2225	PanB	3-methyl-2-oxobutanoate hydroxymethyltransferase (EC 2.1.2.11)	12.9615287171622	0.001	9.33364108512603e-07	2.34907471008808e-06	0.0810091644126683	0.481837710789323	0.228030682758963	0.0198603182161155	0.277371905510206	0.0046851655895257
Rv0596c	VapB4	Possible antitoxin VapB4	12.9449347655057	0.001	0.00415022878238917	0.00511728488402562	0.324970817352283	0.0251235232060506	0.732642307739721	2.69462436728931e-07	1.03339020644678	1.99212206889216e-12
Rv1203c		Hypothetical protein	12.9446599147831	0.003	4.79964064443453e-05	7.94409492752304e-05	-0.168403616468463	0.0904333820436913	-0.258882065867446	0.00375884963299566	-0.167836528578934	0.0453830766854102
Rv3188		Conserved hypothetical protein	12.9068877005015	0.008	1.71288638995399e-05	3.08568019658982e-05	-0.165592494769825	0.457067619853738	0.684463652920983	0.000306520375257224	1.57754280413781	3.60472647784465e-14
Rv0836c		Hypothetical protein	12.8948033404152	0.001	3.67276032497162e-08	1.74379325345725e-07	0.399859630587922	0.000761586099012354	0.569640052455372	2.64882483191339e-07	0.701468488772866	3.13434321781822e-10
Rv1046c		Hypothetical protein	12.8890635835392	0.003	8.7767687780385e-06	1.68253155445851e-05	0.119986007545215	0.267394306200049	0.219832485609238	0.0227018420001655	0.40173826090181	4.70052987129753e-05
Rv0659c	MazF2	Death on curing protein, Doc toxin	12.8806680042582	0.001	3.16291798144152e-07	9.65394474519862e-07	0.308707903593348	0.0292101472884287	0.761072088371885	6.94250797063106e-08	0.885268179576124	8.80321388195125e-10
Rv0137c	MsrA	Peptide methionine sulfoxide reductase MsrA (EC 1.8.4.11)	12.8777113882373	0.001	1.79789513387926e-07	6.13817462374241e-07	0.189240164482067	0.00583640936151312	0.34692844736527	1.76054325543717e-07	0.405380964122688	2.25620527557333e-09
Rv1323	FadA4	3-ketoacyl-CoA thiolase (EC 2.3.1.16) @ Acetyl-CoA acetyltransferase (EC 2.3.1.9)	12.8713846984199	0.001	2.69560285652271e-08	1.37513809394368e-07	0.151831595192277	0.112161589904691	0.299757026159932	0.000739896810947804	0.471778714964701	4.19262787498298e-07
Rv2255c		Hypothetical protein	12.8550012403519	0.001	8.34449278531315e-07	2.14634396950385e-06	0.446352677231116	0.00783598779417284	0.665772107799932	1.22940008470424e-05	0.973205950732515	1.24475837232026e-09
Rv2963		PROBABLE INTEGRAL MEMBRANE PROTEIN	12.8405106802641	0.001	1.22939282564719e-09	1.65054293551417e-08	0.294491227018732	0.0712313647980887	1.16409496491691	1.51630846997941e-11	1.57227401712732	8.08759156712711e-17
Rv3409c	ChoD	Cholesterol oxidase (EC 1.1.3.6)	12.8359495215259	0.001	1.64354466146659e-06	3.8400271691926e-06	0.307413292491207	0.0123343923798922	0.382934248054044	0.000957073968925287	0.440205921660665	0.000151239135407367
Rv2744c	35kd_ag	Phage shock protein A (IM30) , suppresses sigma54-dependent transcription	12.8351061509514	0.001	7.1409054161146e-06	1.39861794596547e-05	0.715691358429426	4.06399993618302e-11	1.29938474053402	1.62573075033014e-22	1.44876279245863	1.82108948238744e-24
Rv1410c		EmrB/QacA family drug resistance transporter	12.809634465637	0.001	3.26164351764596e-07	9.90961111553903e-07	0.560536807541988	1.38667571749715e-05	0.746251336816316	7.64864653087085e-09	0.756421725224209	3.64776526183732e-09
Rv2371	PE_PGRS40	PE-PGRS FAMILY PROTEIN	12.8094723396523	0.007	1.04511307848547e-07	3.94579597813733e-07	0.185392178011917	0.15422771479681	0.3075032952517	0.00539984577410885	0.15170687847503	0.142187356958717
Rv0815c	CysA2	Thiosulfate sulfurtransferase, rhodanese (EC 2.8.1.1)	12.8005754897001	0.007	0.0015345701655383	0.00201532777192637	0.210008456086252	0.295475003607483	-0.409588557322446	0.0215392040936018	0.326251531540556	0.0491432694657947
Rv3415c		Conserved hypothetical protein	12.799966692294	0.004	3.26782334598105e-06	7.01963782536687e-06	-0.00923713823491035	0.938401547645095	0.0545362562483023	0.567090234610624	0.263351466044877	0.00230836311496815
Rv0914c		3-ketoacyl-CoA thiolase (EC 2.3.1.16)	12.7962136702586	0.002	2.13183372538941e-05	3.75527802513188e-05	0.370902074027788	7.2223580081658e-06	0.690006641758909	1.54902353357847e-14	0.648083317928174	8.03676368786487e-14
Rv0476		Possible conserved transmembrane protein	12.7912246348658	0.001	2.18405749974909e-06	4.95119481118249e-06	0.21960671535218	0.0677786013914683	0.447024002656234	6.12040710622059e-05	0.83050025461751	2.9086181361557e-11
Rv3871	EccCb1	FtsK/SpoIIIE family protein Rv3871, component of ESX-1 secretion system	12.7866811256415	0.001	5.57650517071949e-07	1.53151565642289e-06	0.40246277916448	0.00852277657762871	0.668586717630632	7.75302484936376e-06	0.734031178062212	1.0615150492261e-06
Rv1411c	LprG	Lipoprotein LprG	12.7762372925468	0.001	0.00364688524753278	0.00452473367895575	0.443770515893133	0.000940736611623138	0.887132170430512	1.78375511477033e-10	1.02305510043012	1.56626603456015e-12
Rv3825c	Pks2	Polyketide synthase	12.7601109837608	0.001	1.59338781512695e-08	9.43684527170565e-08	-0.183666081875115	0.0352754238366803	0.100731852781387	0.229240504364369	0.0805428909606736	0.330162083636655
Rv2713	SthA	Soluble pyridine nucleotide transhydrogenase (EC 1.6.1.1)	12.7595984370341	0.001	6.45440598599846e-12	2.01946398173536e-09	-0.0110742086301023	0.942425275965445	-0.0360887380710455	0.782721788335323	0.0173927350414438	0.889643439525407
Rv2956		gsc	12.7569506106211	0.001	4.63739511456679e-09	3.90445088671365e-08	-0.272795034166142	0.0582828991523739	-0.510447588310043	0.000125804534976614	-0.314397938565452	0.0130283082123052
Rv1804c		Conserved protein	12.7554785827452	0.003	1.55496045299447e-09	1.83911096434525e-08	0.366262234058251	0.137643713502528	1.57297437103189	7.98569023118344e-11	2.72606141417421	1.14246252834312e-22
Rv2555c	AlaS	Alanyl-tRNA synthetase (EC 6.1.1.7)	12.7076737776023	0.001	8.39906944523381e-08	3.35456301259891e-07	0.305667247550417	0.0174161420353039	0.364380299563106	0.00246951850076817	0.508288599745685	3.36810022470536e-05
Rv0465c		Transcriptional regulator, XRE family	12.7024915990082	0.001	0.000151082168670524	0.000230923283960254	-0.021748864081558	0.891319016321335	0.29372146518029	0.0134792915313206	0.850249345814366	3.15394944355346e-10
Rv0352	DnaJ1	Chaperone protein DnaJ	12.6969926111866	0.001	1.81496797534371e-07	6.18583424872718e-07	0.379683683611123	0.003483451556471	0.741273234244171	1.1197086206737e-08	0.771456045101031	3.87102966802369e-09
Rv2905	LppW	Putative lipoprotein lppW precursor	12.6718289692842	0.001	6.81489770048693e-05	0.000109823209496087	0.00350759854927851	0.982173332193827	0.242563600766024	0.027996359111829	0.298981978729548	0.00585781507628999
Rv3383c	IdsB	Octaprenyl-diphosphate synthase (EC 2.5.1.-) / Dimethylallyltransferase (EC 2.5.1.1) / Geranyltranstransferase (farnesyldiphosphate synthase) (EC 2.5.1.10) / Geranylgeranyl pyrophosphate synthetase (EC 2.5.1.29)	12.6648411728854	0.001	5.98687997182939e-05	9.73082249817995e-05	-0.0684429475018842	0.653802882695098	-0.0334006956477326	0.80872517731609	0.336680074420575	0.0043289609841714
Rv1721c	VapB12	Antitoxin 1	12.6476596944576	0.001	9.1594640157886e-06	1.745789448381e-05	0.177709432717644	0.15879067143323	0.430769621467417	0.000182464661599093	0.74640867305073	3.00352725074066e-10
Rv3566A		Hypothetical protein	12.6407521443239	0.004	1.86828097931188e-05	3.3308876679163e-05	0.115941936807155	0.41678174505382	0.170701970369784	0.154013836137916	0.217863336402984	0.0543324757432022
Rv2552c	AroE	Shikimate 5-dehydrogenase I alpha (EC 1.1.1.25)	12.6338546495221	0.001	6.49302029510994e-05	0.000105062144351657	0.683559638631906	0.00929580514389642	0.532723343148292	0.0211751067651506	0.791717428532857	0.000527256015031246
Rv1364c		Serine phosphatase RsbU, regulator of sigma subunit	12.6312921974421	0.001	1.06094755429118e-05	2.00443315850175e-05	0.0894063230855551	0.190956931700735	0.1547719358893	0.0113868933785715	0.311589713976629	1.27795088884797e-06
Rv3660c		Septum site-determining protein MinD @ possible CpaE	12.6235278219531	0.001	5.457554433536e-06	1.09869915495806e-05	0.287408996271114	0.656343219466085	-0.0669891184667621	0.907272917930687	0.485921121769363	0.304191618752622
Rv3568c	BphC	2,3-dihydroxybiphenyl 1,2-dioxygenase	12.6224304429889	0.001	4.42175698708806e-07	1.26145457765168e-06	0.0457807967803472	0.73957828313258	0.329249664559498	0.00282190589320133	0.463118033019827	2.57099420296827e-05
Rv1990c		Probable transcriptional regulatory protein	12.6165378074132	0.001	0.00044783599088362	0.000631771468857475	0.21328834383108	0.0701879584468593	0.908759851616773	8.16589559823363e-13	1.50783888470384	1.87302300197881e-22
Rv0788	PurQ	Phosphoribosylformylglycinamidine synthase, glutamine amidotransferase subunit (EC 6.3.5.3)	12.6053803502924	0.001	6.82062584550646e-07	1.80942370561033e-06	0.449549734201158	9.92791843798183e-12	0.388862386015052	9.05267233052867e-11	0.438501381523237	1.06444247464978e-12
Rv3705A		Conserved hypothetical proline rich protein	12.5958955683445	0.001	0.00226297917314717	0.00289538932198547	-0.20967915767818	0.291627997851408	0.278106757475864	0.110135623705097	0.46889862241356	0.00432261752396464
Rv3195		Collagen alpha 1(I) chain precursor	12.5809688683491	0.002	1.39652435550665e-06	3.33721454526965e-06	0.313318168686818	0.0438586930494341	0.114543181645083	0.412994256169007	0.277261990167974	0.0294854907102157
Rv2367c		Metal-dependent hydrolase YbeY, involved in rRNA and/or ribosome maturation and assembly	12.5729711877751	0.006	2.6581270172981e-06	5.86529526193373e-06	0.690716858551914	0.000287857281283557	0.997436253465571	5.02324116652622e-08	1.19418008224851	1.8333292448783e-10
Rv1628c		Conserved protein	12.5722619864628	0.001	5.06282060161996e-07	1.41080698113667e-06	0.0627521057438925	0.621501724136385	0.156794638114605	0.129846718092348	0.330775932155285	0.000957070746410049
Rv2232	PtkA	Phosphoglycolate phosphatase (EC 3.1.3.18)	12.5393993236827	0.001	2.0550978815843e-09	2.24985095906777e-08	-0.016248468825335	0.864353542429479	-0.064792023756076	0.383008294132854	0.107798415051133	0.123054075657085
Rv2493	VapB38	Possible antitoxin VapB38	12.5385176134784	0.004	0.000273230831958969	0.000399860667082132	-0.0818317721325048	0.405449868264356	0.05696883558576	0.520625235555486	0.32941193774032	6.36953713310555e-05
Rv2997		Phytoene dehydrogenase and related proteins	12.5258944559981	0.001	1.22936124529621e-08	7.90531001425103e-08	0.505107180771805	1.76261699208105e-06	0.670473722699157	8.67294589603376e-11	0.651516281068568	6.29897802727248e-11
Rv3382c	LytB1	4-hydroxy-3-methylbut-2-enyl diphosphate reductase (EC 1.17.1.2)	12.5213016814087	0.001	7.05596225874425e-06	1.38578168068037e-05	0.113067180595532	0.473482837188925	0.150857738467938	0.259550942961479	0.402900109609472	0.00146207030279443
Rv1161	NarG	Respiratory nitrate reductase alpha chain (EC 1.7.99.4)	12.5069151580772	0.002	2.94140555073956e-09	2.88609764204945e-08	0.116909900963476	0.501545531370294	0.44109737608361	0.00417557083144341	0.333555487404688	0.0275036032862891
Rv0150c		Conserved hypothetical protein	12.5044107753677	0.001	1.82618149203721e-07	6.20807976848235e-07	0.143945694948441	0.0706932509688653	0.107454518851357	0.13434726445808	0.141565594623216	0.0365927305389511
Rv2496c	PdhB	Branched-chain alpha-keto acid dehydrogenase, E1 component, beta subunit (EC 1.2.4.4)	12.5029127375373	0.006	8.0360777601159e-12	2.01946398173536e-09	0.521011006797328	2.2406231354921e-05	1.14196437592534	5.25592315572743e-16	1.29766396108572	3.62478878490757e-18
Rv0727c	FucA	L-fuculose phosphate aldolase (EC 4.1.2.17)	12.5003445268556	0.001	1.03962031653364e-07	3.93097158696927e-07	-0.0147166747394483	0.896102244131196	-0.021348393514943	0.819560394261396	0.277558479321216	0.000693495643304957
Rv3503c	FdxD	Ferredoxin	12.5002123394565	0.001	3.79609526328444e-06	7.98606806579798e-06	0.0451213947895663	0.824327908494066	0.391570072519542	0.014438499456786	0.805648932390309	1.58756208891904e-07
Rv2465c	RpiB	Ribose 5-phosphate isomerase B (EC 5.3.1.6) / Galactose 6-phosphate isomerase	12.4955009369714	0.001	1.22794463962404e-06	2.9864455311297e-06	-0.0167681043519377	0.870650882372203	0.205466592101197	0.00772093470306065	0.300703791326837	7.70456788185882e-05
Rv1029	KdpA	Potassium-transporting ATPase A chain (EC 3.6.3.12) (TC 3.A.3.7.1)	12.4686806108601	0.005	6.9002946379966e-07	1.82933761783846e-06	-0.180334091185514	0.0147036824972857	-0.19586925965251	0.00349033251162174	-0.110115544008288	0.0853134611538181
Rv2787		ATPases involved in chromosome partitioning	12.461601348848	0.003	1.51609389925047e-07	5.34061457636925e-07	-0.329728641116676	0.007675515030448	-0.400133971285935	0.00040029870214245	-0.301104043160101	0.00524643674611067
Rv0119	FadD7	Long-chain-fatty-acid--CoA ligase (EC 6.2.1.3)	12.4459874722592	0.001	7.44522094493213e-09	5.51618190043704e-08	0.276288278626422	0.0377947083888409	0.376921661450557	0.00179661893639716	0.212207895022531	0.0670240235056997
Rv3248c	SahH	Adenosylhomocysteinase (EC 3.3.1.1)	12.4425145988845	0.002	3.85427671200401e-07	1.12790100541266e-06	0.0146582731726337	0.924330410682578	0.0978418438781006	0.438817534557152	0.280709190218126	0.0198384197592903
Rv0991c		Type I antifreeze protein	12.4236258225952	0.002	1.31984354080408e-05	2.43277283448766e-05	-0.557918920719024	0.0598564606411076	-0.168354545135455	0.553331976267117	0.145689555043375	0.591876118897605
Rv0027		Conserved hypothetical protein	12.4137895625134	0.001	0.010319061089474	0.0122192934355095	0.296852789473601	0.000995825911076709	0.487647369944892	2.67338704580415e-08	0.699618297691328	6.160530537084e-14
Rv1342c		CONSERVED MEMBRANE PROTEIN	12.3883545448573	0.001	3.60121174374014e-06	7.62857967463929e-06	0.124105736992759	0.261487546880867	0.111128078604342	0.263989736346369	0.122192052245405	0.194854462251566
Rv1910c		Phosphatidylethanolamine-binding protein	12.3798235205964	0.001	5.43125117348301e-05	8.91155745806007e-05	0.0863329645620121	0.24215349501372	0.253198259807395	0.000145544870108984	0.34236321461016	2.64353191261839e-07
Rv1162	NarH	Respiratory nitrate reductase beta chain (EC 1.7.99.4)	12.3424113089796	0.004	1.7296049659384e-08	9.99047984685931e-08	0.175642211951518	0.172445114131593	0.524801745639495	2.23277257113856e-05	0.89791781720335	8.06131910896109e-11
Rv1119c		Hypothetical protein	12.3392797280622	0.003	1.13870322515643e-05	2.13042207190265e-05	-0.0791992003465385	0.639739213824393	0.0471317138844203	0.748838072789272	0.0514395447031823	0.703745763984894
Rv2500c	FadE19	Isovaleryl-CoA dehydrogenase (EC 1.3.99.10)	12.3358265728568	0.001	1.34032023695647e-05	2.46708319669524e-05	0.424910643303598	0.000561956293124702	0.943392194072091	1.14247405546585e-12	1.09138820148562	5.99779819906431e-15
Rv0331		Oxidoreductase (flavoprotein)	12.3227019659785	0.003	0.0016622944838885	0.00217372763375219	-0.196938071049697	0.143053021142592	0.180884526737421	0.135080268582884	0.3886559664663	0.00071998198473166
Rv1056		Conserved protein	12.3029586788433	0.003	1.16770791132636e-05	2.17964830418552e-05	0.171266276268723	0.00699633102683784	0.144929075179222	0.0107854793344189	0.313832754361524	1.16437359292183e-07
Rv2647		Hypothetical protein	12.2989455847323	0.001	8.3174982478579e-05	0.000132214952147949	0.349665570742437	0.0872660654637146	-0.0786259163769509	0.67542415654451	-0.00384993775270104	0.98280507158071
Rv2584c	Apt	Adenine phosphoribosyltransferase (EC 2.4.2.7)	12.2859162797644	0.001	5.23939210893624e-07	1.4519765858377e-06	-0.0696863372855336	0.374203193736626	0.114519460990559	0.0932467466551717	0.0775073050860957	0.254834418697116
Rv2585c		Oligopeptide ABC transporter, periplasmic oligopeptide-binding protein OppA (TC 3.A.1.5.1)	12.2610819876745	0.001	2.94869382241877e-06	6.41736541637031e-06	-0.0580485010609344	0.447060657145709	-0.110209749202038	0.0948944538054769	-0.0516542170215466	0.436674700507775
Rv1168c	PPE17	PPE family protein	12.2091161828054	0.001	1.51370040708788e-07	5.33757357388399e-07	-0.344497099381256	0.00199719999653287	-0.20263848414443	0.0434177606619209	-0.243042781534534	0.014625288059956
Rv1432		Phytoene dehydrogenase and related proteins	12.1933227606384	0.002	2.9192427172312e-06	6.37409293480549e-06	0.152310037577733	0.148384955380996	0.251240889807641	0.00633548562569276	0.168766816605415	0.0523243566143905
Rv0776c		Conserved hypothetical protein	12.1855411220394	0.001	1.60963634524886e-05	2.91421177039589e-05	0.249403604413135	0.0005430892104515	0.524973345300506	2.55922650376532e-12	0.657247933947359	6.83719324834408e-17
Rv2162c	PE_PGRS38	PE family protein	12.1766148491993	0.001	1.18229555315255e-06	2.89491221702294e-06	-0.0841836674878333	0.392008155669437	-0.00981143357400782	0.921311547414387	-0.0473221441257046	0.599468103307737
Rv3367	PE_PGRS51	PE_PGRS family protein	12.1709570879545	0.008	3.33260350126168e-05	5.6889030558479e-05	-0.0647748403547732	0.4993748471484	-0.135610513977711	0.0924078524827114	-0.0858924255403437	0.280007468224134
Rv3537	KstD	3-oxosteroid 1-dehydrogenase (EC 1.3.99.4)	12.1229133424403	0.001	4.2068127537338e-05	7.05098012793678e-05	-0.0757775993633514	0.696364595041426	0.498373340081213	0.00150680147437032	1.1569699822715	1.18820619044503e-11
Rv2368c	PhoH1	Phosphate starvation-inducible protein PhoH, predicted ATPase	12.1211278665831	0.007	3.20327044299259e-06	6.90710620751631e-06	0.391213435897059	0.0030050221028216	0.673178757147566	2.45029990943314e-07	0.896010956662272	8.10317263477218e-11
Rv2059		Zinc ABC transporter, periplasmic-binding protein ZnuA	12.0934337804429	0.004	2.90875830369681e-06	6.35481335837884e-06	-0.0835532454944907	0.448010654475251	-0.190359567942217	0.0445299662368228	-0.0353034484784605	0.72221178368613
Rv0616c		Hypothetical protein	12.0705689870011	0.004	2.14038167695243e-05	3.7669959186045e-05	0.230597686095249	0.0334446892979057	0.477114862438981	3.06514605134816e-06	0.710894699540606	2.14810111265401e-11
Rv3138	PflA	COG1180: Radical SAM, Pyruvate-formate lyase-activating enzyme like	12.0650917475697	0.001	7.34197032857722e-05	0.000117459702438671	0.216091937270361	0.0108736395630802	0.242010041778729	0.00164369313161279	0.350105002322953	9.06175379376045e-06
Rv2353c	PPE39	PPE family protein	12.0570637705423	0.006	2.48796610153382e-05	4.33268066936696e-05	-0.0685515241755487	0.875099206909808	0.00753521439237463	0.982265758707348	1.69584292961845	7.99440430552333e-08
Rv3864	EspE	ESX-1 secretion-associated protein EspE	12.0541983385375	0.001	0.00241532670082276	0.00307152265890228	0.745747600289985	3.87474055352933e-10	1.31522054790824	2.53166686476665e-20	1.3730840340181	3.13326755960618e-21
Rv1653	ArgJ	Glutamate N-acetyltransferase (EC 2.3.1.35) / N-acetylglutamate synthase (EC 2.3.1.1)	12.0452569405173	0.007	4.04702417759842e-08	1.87425949600602e-07	-0.378382326256658	0.00169239931157147	0.0491525911295323	0.661761321894233	0.400214952334856	9.84033843954129e-05
Rv3407	VapB47	Possible antitoxin VapB47	12.0098575593953	0.001	2.69421272237122e-08	1.37513809394368e-07	0.219307888668443	0.080636063437944	0.368041144391547	0.00170652263252276	0.62651325734786	4.14249331303749e-07
Rv0006	GyrA	DNA gyrase subunit A (EC 5.99.1.3)	12.0003379575554	0.001	2.30488864106014e-07	7.53258837135937e-07	0.255900687411225	0.0317519637213131	0.487958493891092	2.57188747043843e-05	0.563337520514949	1.43450277248284e-06
Rv3746c	PE34	PE family protein	11.9822783914775	0.007	0.000710033347732868	0.000971985023730767	-0.112344700500011	0.711445355538982	0.848577503711072	0.000346442423377013	2.34593301192793	7.1390761597802e-18
Rv1672c		Integral membrane transport protein	11.9697945918322	0.001	2.64184471165245e-07	8.3812068251971e-07	0.326652823401719	0.011029369215343	0.721777016480345	1.18126569009005e-08	0.645856196649572	8.86872417554058e-08
Rv2478c		Single-strand DNA binding protein	11.9325165635965	0.001	1.76116723788145e-05	3.16405000151034e-05	-0.044670703056946	0.838383563613696	-0.270727884643663	0.103534789208353	0.0422836394359054	0.799221871319417
Rv1222	RseA	Anti-sigma factor RseA	11.9306660812484	0.004	1.06396477205896e-07	4.00397348879008e-07	0.766849276324638	4.23583440247328e-09	1.11174541254851	2.86411477319116e-15	1.14929509098778	7.18751829052794e-16
Rv0738		Conserved protein	11.9228230641958	0.004	1.47168325098433e-06	3.47916076110157e-06	0.565467002465731	3.69670325890458e-06	1.02644086313996	4.41868949374159e-15	0.80926839219472	4.34209641229372e-12
Rv3870	EccCa1	FtsK/SpoIIIE family protein Rv3870, component of ESX-1 secretion system	11.9227527499703	0.003	2.51485175502061e-07	8.04024205506992e-07	0.393531424457143	0.0127371118635255	0.754159103362936	1.5505058374879e-06	0.861919596522871	6.63843938989873e-08
Rv1967	Mce3B	MCE-family protein Mce1B	11.9163030314916	0.001	6.18784331188796e-09	4.80282994559429e-08	0.0139099579808128	0.951833825291044	0.641419373160687	0.000206669558399148	0.656817747415057	1.65381366608229e-05
Rv3881c	EspB	Secreted ESX-1 substrate protein B, EspB. Conserved alanine and glycine rich protein	11.9072712456766	0.001	0.000234183629257044	0.000346609215146179	0.365342528880294	1.30359065999528e-05	0.786882827500248	4.46152633747439e-16	0.906213898804275	1.33078671352718e-18
Rv1636	TB15.3	Universal stress protein UspA and related nucleotide-binding proteins	11.8842400762537	0.001	4.41438651941209e-05	7.34929703734548e-05	-0.264327938157617	0.104375408554599	-0.131934479801881	0.378406607081597	0.0336055106684618	0.826663270296898
Rv0298		Programmed cell death antitoxin YdcD	11.8838105850616	0.001	7.03481502681355e-05	0.000113046319921379	0.23233671440073	0.054840456928611	0.375522043728385	0.000602223540073343	0.330068574123157	0.00183112158042883
Rv2540c	AroF	Chorismate synthase (EC 4.2.3.5)	11.8830756720897	0.006	9.1351551113773e-08	3.55366046326476e-07	0.275837950537647	0.171008455302369	0.399230977797257	0.0274665828607677	0.483186282760894	0.00685800651074219
Rv0213c		POSSIBLE METHYLTRANSFERASE CLUSTERED WITH NadR	11.8778454502153	0.003	0.000340830204074177	0.000490568356027084	0.0813613005136347	0.27566652137768	0.293034852040452	1.73230282324686e-05	0.610099129141592	2.56864419859378e-14
Rv1532c		Putative uncharacterized protein BCG_1584c	11.873113509196	0.003	0.000106737611579373	0.000166408500751836	-0.0582478495657304	0.621223226912302	0.307054494047541	0.00140817572712074	0.595301551619187	3.11702943734423e-09
Rv2652c		Probable phiRv1 phage protein	11.8178833635974	0.001	0.00249490996247908	0.00316664713857932	0.2748985177673	0.0774092361097392	0.514825346532399	0.000301453800446276	0.811861038376954	8.39788695021857e-09
Rv2397c	CysA1	Sulfate and thiosulfate import ATP-binding protein CysA (EC 3.6.3.25)	11.8125665333295	0.002	1.62203162526124e-06	3.79620357996948e-06	0.147702308644456	0.405306145268945	0.229479448099341	0.137693731024809	0.470543588294423	0.00219817429162257
Rv1805c		Hypothetical protein	11.8110038882557	0.001	0.000119312250350152	0.000184996832965862	-0.354837447993051	0.0842520089853842	0.655176328577831	0.000535437781747467	0.905811041194735	4.32111175610286e-06
Rv1115		Possible exported protein	11.8031873696676	0.001	6.65051218849899e-06	1.31619200383939e-05	0.231063264262478	0.120993514320109	0.09247100535796	0.50913427154677	0.259809685418107	0.0382034168505049
Rv2617c		Possible membrane protein	11.7937428872174	0.004	1.73157690111689e-05	3.11511389997216e-05	0.133506584719326	0.194677224035583	0.164695706841507	0.069232128322864	0.373363746095958	2.91601583958452e-05
Rv3019c	EsxR	10 kDa antigen CFP7	11.7559965968412	0.001	0.00032568463766281	0.000471014114326389	-0.636639948567042	0.0114301638527819	-0.525823965836778	0.0229005256214508	0.192456840219871	0.352757587329013
Rv2138	LppL	Lipoprotein LppL	11.7514831001862	0.006	3.65418783768534e-07	1.08129132293087e-06	-0.0663358793633435	0.374740466774606	-0.183698976438682	0.00454869330361728	-0.110400929315242	0.082494026873696
Rv2131c	CysQ	Protein cysQ homolog	11.7197587084946	0.004	5.48278111442296e-09	4.375215290907e-08	0.311176427814472	0.0475449243003475	0.43402570900045	0.00244559595676896	0.464187588564699	0.00103413683757036
Rv0968		Conserved protein	11.7140396540049	0.001	3.08509314183291e-08	1.51922678384684e-07	1.12307762831709	5.77488836949644e-07	2.07284596185209	1.03997474296094e-15	2.23151642228254	1.43338669066544e-16
Rv3610c	FtsH	Cell division protein FtsH (EC 3.4.24.-)	11.6964617393246	0.001	2.96949721165262e-07	9.20252804904928e-07	0.503009991707952	0.000166342522552721	0.800444332971832	3.23741235467221e-09	0.972264046141794	7.81795282664011e-12
Rv0905	EchA6	Enoyl-CoA hydratase (EC 4.2.1.17)	11.6745497763796	0.001	2.26635099137766e-08	1.21873867926046e-07	0.093231272404509	0.67268173625321	0.120351902539737	0.519003475030627	0.243505861026389	0.164817174070941
Rv0875c		POSSIBLE CONSERVED EXPORTED PROTEIN	11.6730664021621	0.001	7.21513596198043e-08	2.97129018786635e-07	0.317583683813982	0.00248645912631892	0.686141942588328	1.17270754560452e-10	0.757238402186793	1.47355472919385e-12
Rv2109c	PrcA	Proteasome subunit alpha (EC 3.4.25.1), bacterial	11.667174714514	0.001	2.57343395981748e-06	5.68789018704932e-06	0.437568966116071	0.000153755478797648	0.577926664006695	2.14074042667754e-07	0.647184595043161	1.04215827210755e-08
Rv0691c		Mycofactocin system transcriptional regulator	11.6661204831535	0.004	8.46071595743058e-06	1.62665143758244e-05	0.400072705443798	0.000752631199561152	0.224129238916473	0.0305712971297258	0.321884087972891	0.00139999918308849
Rv3022A	PE29	PE family protein	11.659814681387	0.001	0.00234895328288382	0.00299478355668281	-1.44153757659774	0.00866999563694446	-0.274958299218157	0.607094416027149	0.645377180302847	0.140113411667372
Rv0398c		Possible membrane protein	11.6293143629484	0.009	0.00130378758176739	0.00172881276274395	-0.00171824919258512	0.989785289659584	0.369423583813322	0.000491762271387575	0.21828263357228	0.0266651912111224
Rv0378		PE_PGRS family protein	11.6218511018589	0.001	3.3554114781057e-07	1.01402321018951e-06	-0.270556089034539	0.0890327339129297	-0.471962460898907	0.00087121993919912	-0.175514201712232	0.184109263220598
Rv3581c	IspF	2-C-methyl-D-erythritol 2,4-cyclodiphosphate synthase (EC 4.6.1.12)	11.6131206834577	0.001	1.62529260122233e-05	2.93854085407532e-05	0.369894148331804	0.0267282148542855	0.264831607199682	0.089276881326125	0.391246790777304	0.0107852442482267
Rv2460c	ClpP2	ATP-dependent Clp protease proteolytic subunit (EC 3.4.21.92)	11.6102425900373	0.005	0.000316799183996694	0.000459139298761074	0.383621639843557	0.00157370813989718	0.59447605634975	3.33197445871903e-07	0.826638701244633	4.78539628695083e-11
Rv2438c	NadE	NAD synthetase (EC 6.3.1.5) / Glutamine amidotransferase chain of NAD synthetase	11.6099935216109	0.007	2.97102251810021e-07	9.20252804904928e-07	0.255382277688301	0.0492281382147063	0.576294469432765	3.72281308412174e-06	0.743468694114901	8.96784131860582e-09
Rv2143		Phosphoribosyl transferase domain protein	11.6086669177673	0.011	4.46572396532531e-06	9.18095552933409e-06	0.0817346631536475	0.324033313504572	0.0524142555218976	0.486837806709816	0.130623064096109	0.0635198327881968
Rv0677c	MmpS5	membrane protein, MmpS family	11.6065400775718	0.006	3.09737344917058e-11	3.01533437038528e-09	0.929060329634632	0.000871167232517102	0.924466903924207	0.000263775589314154	0.638143351123926	0.0092315268340784
Rv2991		Conserved protein	11.5815299246885	0.006	8.98056351010692e-05	0.000141734548805262	0.0184543060741627	0.884169001499312	-0.0774661689200284	0.428443149035786	0.0379428173903511	0.696887234471905
Rv2005c		Universal stress protein family	11.5796676490653	0.001	5.64811683963044e-07	1.54904184407808e-06	0.110075788787634	0.578077748220702	0.472435784205721	0.0039711194565368	0.445143879016188	0.00537679521358723
Rv2223c		Putative hydrolase	11.5765070118213	0.001	2.99956963161464e-05	5.16700897964308e-05	0.959465568176083	1.41310341065781e-27	1.36208441019406	2.29370896792084e-36	1.21526757202936	1.10660212227533e-33
Rv2865	RelF	Antitoxin of toxin-antitoxin stability system	11.57104954686	0.009	0.000119562213645517	0.000185239858490169	0.654587546740575	9.104547774466e-05	1.23701891979009	1.17912272025884e-12	1.67238273986805	1.11097761866295e-18
Rv1720c	VapC12	Toxin 1, PIN domain	11.5656449776139	0.006	1.04602307175559e-06	2.59481628411779e-06	0.111391213322377	0.415397592058964	0.205399001880217	0.0742473787210924	0.495521103858509	1.3572545325815e-05
Rv1908c	KatG	Catalase (EC 1.11.1.6) / Peroxidase (EC 1.11.1.7)	11.5606219825744	0.001	4.17974371884058e-05	7.01152449922857e-05	0.278797452156518	0.201903454876956	0.492139382538717	0.0136451804272177	0.796069893126704	9.05188347006488e-05
Rv0084	HycD	Formate hydrogenlyase subunit 4	11.5604248929837	0.007	4.97498602912357e-06	1.01648300667029e-05	0.218504963800634	0.054840456928611	0.0519334514785035	0.631144209971199	0.129563358773306	0.192683980400279
Rv2114		Conserved protein	11.5498685721193	0.004	2.16101777619961e-07	7.12096570697947e-07	0.196058318924916	0.0204564420838811	0.414415026489911	5.27864137394795e-07	0.499362520461929	4.65172822552958e-09
Rv2202c	CbhK	Adenosine kinase (EC 2.7.1.20)	11.5361886855629	0.007	1.89650897828657e-06	4.36240749103176e-06	0.391526694876847	1.62430607311636e-06	0.600430090020398	2.64171709393744e-12	0.645430005836714	1.96594144536444e-13
Rv2155c	MurD	UDP-N-acetylmuramoylalanine--D-glutamate ligase (EC 6.3.2.9)	11.5250027359976	0.001	1.51793744933035e-05	2.76329978178599e-05	0.0946832227527548	0.31601587780368	0.293371637097755	0.000503792056633419	0.265844550892949	0.00121471905997237
Rv1808	PPE32	PPE family protein	11.4989459138695	0.001	0.000136244225774182	0.000209614616038173	0.789249642923276	5.35542498894404e-05	1.62069864580131	3.18236433467959e-14	1.74958311631767	1.36519254412791e-15
Rv3765c	TcrX	putative two-component system response regulator	11.4959553965193	0.001	0.00104438993078068	0.00139885594368805	0.248090188041537	0.0168635188267528	0.687969871652876	1.30693619729191e-10	1.30784246572459	7.3706604933566e-22
Rv3038c		Methyltransferase domain	11.4945021937657	0.001	2.39559321549024e-06	5.36645289648152e-06	0.251081767407359	0.0559244186293878	0.375918793791269	0.0018389579754543	0.417488276472057	0.00051185126726742
Rv2893		POSSIBLE OXIDOREDUCTASE (EC 1.-.-.-)	11.4904623477695	0.001	5.46249590693756e-05	8.95173556048242e-05	0.423738670365116	0.00588778876342771	0.868149103481989	3.2645714245775e-09	0.67511884808452	5.65564532604969e-07
Rv0881		putative rRNA methylase	11.4885275781086	0.001	7.02694757510293e-06	1.38106279245594e-05	-0.242596148603758	0.0469628271796402	-0.410391211231333	0.000285089275071863	-0.17930435486225	0.0866781411250641
Rv2933	PpsC	Malonyl CoA-acyl carrier protein transacylase (EC 2.3.1.39)	11.4814385680712	0.001	3.80121574279652e-08	1.78347477708068e-07	0.343046260955445	0.214412595917176	0.518419892338965	0.0441253043430178	0.75477871304923	0.00312735766660014
Rv0916c	PE7	PE family protein	11.4765627364856	0.001	2.3273255908859e-05	4.07077108194566e-05	-0.0366860354521594	0.800442927844182	0.0717130372778212	0.54650398306122	0.214415860193103	0.0363525709162331
Rv0388c	PPE9	PPE family protein	11.4639823209591	0.007	8.69379709607239e-06	1.6674300028857e-05	0.547066807483942	1.76261699208105e-06	0.672450139357363	6.89266084796437e-10	0.785065666028706	1.2480739416476e-12
Rv2252		Diacylglycerol kinase-related protein	11.4580072278265	0.001	2.00423617618237e-07	6.71005439271165e-07	-0.457301461864132	0.036122676070174	-0.375871941248655	0.0628252343553621	-0.127094437380214	0.516788846696604
Rv0333		Unknown protein	11.4474109759574	0.001	5.06857022952593e-07	1.41080698113667e-06	-0.00126876660807707	0.991446314827171	0.0610448365977492	0.559474503260408	0.0421091879007038	0.674199099038131
Rv2748c	FtsK	Cell division protein FtsK	11.4432781003942	0.007	1.19304580414648e-08	7.75967925642901e-08	0.284100461221334	0.0605580651674318	0.784873531667566	2.09086132940912e-07	0.934327931898085	2.02951045710433e-09
Rv2925c	Rnc	Ribonuclease III (EC 3.1.26.3)	11.4399709170893	0.001	1.24003201433306e-08	7.9550578208781e-08	0.383713986163584	0.00450412331173067	0.79343441559219	5.78286221511314e-09	0.908138111673144	9.50546549776706e-11
Rv0194		ATP binding cassette (ABC) transporter homolog	11.4284185307594	0.001	1.74582019764509e-06	4.04541659792512e-06	-0.212180226221854	0.0278852561314186	-0.272466940647645	0.00184951740989647	-0.201345505139394	0.0159133973220524
Rv3536c	HsaE	2-keto-4-pentenoate hydratase (EC 4.2.1.-)	11.4279068410178	0.007	5.00624984644856e-05	8.25854582390476e-05	-0.106445100752079	0.153412100056637	-0.0237873162613198	0.74303437223773	0.529927625260894	2.01315486229899e-12
Rv0808	PurF	Amidophosphoribosyltransferase (EC 2.4.2.14)	11.4274371833899	0.001	7.47499323012442e-08	3.04673057400148e-07	0.359973545666538	0.0287628620018356	0.636408009846837	5.77027315503917e-05	0.602553220838196	0.000120309046976757
Rv3637		Mobile element protein	11.4262075929146	0.009	8.88095559017039e-06	1.69840796512691e-05	-0.0597317300944256	0.792405252905066	-0.373594696941352	0.0310737465309971	-0.212861821537771	0.196546154367898
Rv0550c	VapB3	Antitoxin 1a	11.4016454039529	0.001	4.42678374092851e-08	2.00822358292807e-07	0.57840694648158	0.00199719999653287	0.691342514742893	3.60783170963811e-05	0.969237492097137	5.41968161725705e-09
Rv0850		PUTATIVE TRANSPOSASE (FRAGMENT)	11.3975157152374	0.002	4.06421102002443e-07	1.17634192232899e-06	-0.00609256698635097	0.982173332193827	0.423435414000009	0.0209645462810904	0.211162657906018	0.216327059998988
Rv0071		Retron-type RNA-directed DNA polymerase (EC 2.7.7.49)	11.3912529645284	0.006	7.57528493383636e-06	1.47280735455312e-05	-0.172177810455039	0.0260668320018469	-0.295298517434626	3.21856414359605e-05	-0.151803178613569	0.0204173314902575
Rv2104c	VapB37	Possible antitoxin VapB37	11.3911535141222	0.008	4.4010310033337e-06	9.07141971330296e-06	0.113016109661696	0.48352580773751	0.299670709916308	0.0256290644831508	0.846179560186506	4.4189099521059e-09
Rv1845c	BlaR	Peptidase M48, Ste24p precursor	11.3885310166247	0.001	4.71458945025254e-09	3.94437441585339e-08	0.366179689896139	0.0475780197091403	0.580681358350379	0.000636650689791411	0.804677614513456	4.42772051430495e-06
Rv0274		Glyoxalase family protein	11.3866842542772	0.001	0.000498371796959461	0.000698353145668864	-0.0620225873124838	0.533212343248373	0.269070592804178	0.00135163930637245	0.573484486706489	5.91494845694586e-10
Rv0650		Sugar kinase	11.334284878965	0.001	5.01994897351504e-06	1.02409020640394e-05	-0.319628355422335	0.0417130700302878	-0.302701678253453	0.0296691624708009	-0.0822690192190101	0.543332592392523
Rv2497c	PdhA	Branched-chain alpha-keto acid dehydrogenase, E1 component, alpha subunit (EC 1.2.4.4)	11.3036728453144	0.005	9.11343417039735e-11	4.47120832014309e-09	0.590106880552042	5.54626344861312e-05	1.36038817514397	8.5191585014023e-16	1.7016575186572	1.68677113499392e-19
Rv2838c	RbfA	Ribosome-binding factor A	11.3023656687487	0.008	8.75872559799551e-07	2.2340934227493e-06	0.0758663595355236	0.614971601322172	0.206801138169462	0.0964597005918614	0.496308660385762	7.1626745621177e-05
Rv1595	NadB	L-aspartate oxidase (EC 1.4.3.16)	11.2944245784159	0.001	7.95593475762951e-07	2.06511330678117e-06	0.250113594027214	0.165476698493876	0.354958219781038	0.0339121269209271	0.309265745879442	0.0598709858770877
Rv2025c		Cobalt-zinc-cadmium resistance protein	11.2645081738701	0.002	9.61777831650767e-05	0.000151131083550026	-0.139729354132291	0.23058129555503	-0.235609631333521	0.0249359151765282	0.687909630592701	1.80301212412335e-10
Rv2589	GabT	Gamma-aminobutyrate:alpha-ketoglutarate aminotransferase (EC 2.6.1.19)	11.241683038504	0.001	1.08463934047753e-09	1.53941312109204e-08	0.0498857954241894	0.723894960221002	0.143772206737022	0.207574423711382	0.165533414900425	0.134875918981685
Rv0821c	PhoY2	Phosphate transport system regulatory protein PhoU	11.2226943726956	0.001	1.6809727421202e-05	3.0336901349617e-05	0.375985848495082	0.0185334504457107	0.936625000987384	1.05175373123408e-08	1.19425115755656	8.27081542782627e-12
Rv0671	LpqP	Lipoprotein LpqP	11.1835274491053	0.001	1.51873242578786e-06	3.57863382442674e-06	0.319335854481909	0.000106141706627696	0.567698854618544	1.95537325931145e-11	0.625844262402688	3.77397207634481e-13
Rv2103c	VapC37	Possible toxin VapC37. Contains PIN domain.	11.1730246798685	0.008	2.06762236049105e-05	3.65188056026286e-05	0.221746957824229	0.116748174794453	0.212222501227957	0.0895378547721524	0.402010599591189	0.000964804218277656
Rv1083		probable secreted protein	11.1719762899811	0.001	0.0141619623926706	0.0165382423004622	0.220508189667483	0.00303201128699736	0.377848666473309	1.43955121170995e-07	0.460954203224175	2.47105966859609e-10
Rv3126c		Hypothetical protein	11.1680136587586	0.01	9.15696405123409e-06	1.745789448381e-05	-0.252970002979346	0.0527922134123049	-0.413183939817473	0.000825111575152447	0.00282123277272994	0.981363972305041
Rv1565c		O-antigen acetylase	11.1630762389022	0.014	2.21033294147204e-06	4.99650916348684e-06	0.18203930719161	0.0267263144518522	0.395300985496791	9.52693310269851e-07	0.414433665898894	2.39417016511413e-07
Rv1673c		Transglutaminase-like enzymes, putative cysteine proteases	11.1412671906843	0.001	4.27669565237889e-05	7.15603727265419e-05	-0.291030228911613	0.0587002207972833	-0.211659584799246	0.13025465722011	-0.101460552340258	0.446725448405597
Rv3018c	PPE46	PPE family protein	11.1395179065873	0.005	0.00295972102736971	0.0037197758895532	-0.273408090399693	0.194698985638001	-0.40360019946765	0.0345229929499644	0.0613872860450271	0.737842675367346
Rv3140	FadE23	Probable acyl-CoA dehydrogenase (EC 1.3.99.3)	11.1367962170172	0.011	5.02380147492983e-08	2.21828745126346e-07	0.269447254466707	0.419054101874944	0.575399958743555	0.0474711880728592	0.813367423187983	0.00507484985531837
Rv0329c		Conserved hypothetical protein	11.1295748277281	0.001	0.00135695455691515	0.00179094566894082	0.082944383150001	0.546174841676672	0.369133806621237	0.00137457866980659	0.374161114570044	0.000601622147299081
Rv1336	CysM	Cysteine synthase B (EC 2.5.1.47)	11.1273227454104	0.001	2.03739051971376e-08	1.11831352559979e-07	0.441107298066976	1.535225832331e-07	0.533747542377381	9.23916536349423e-11	0.562098434197349	1.04872373360186e-11
Rv2393	Che1	Sirohydrochlorin ferrochelatase (EC 4.99.1.4)	11.0746358225887	0.008	5.96412430007592e-05	9.69780276943606e-05	0.114679059278243	0.578077748220702	0.313879660921735	0.0657463742959658	0.0653381910152033	0.710730007453126
Rv0373c		Carbon monoxide dehydrogenase form I, large chain( EC:1.2.99.2 )	11.0703774146179	0.007	3.55274781566672e-05	6.03617777659665e-05	-0.0648830222109158	0.643798795816137	0.194141057659501	0.086643691687573	0.321323416251946	0.0025034908645644
Rv2210c	IlvE	Branched-chain amino acid aminotransferase (EC 2.6.1.42)	11.0697409623786	0.001	3.17150984070384e-08	1.54865083942312e-07	0.200133917725533	0.0114320580310834	0.276583190889758	0.000145164520340936	0.275821084116	0.00011014093343847
Rv0116c	LdtA	Possible membrane protein	11.069502303103	0.001	3.58461068199121e-05	6.08511014533665e-05	0.293138939376221	0.00243050289827719	0.744678839189753	8.16589559823363e-13	0.905357700996412	2.98272420865578e-16
Rv3423c	Alr	Alanine racemase (EC 5.1.1.1)	11.0622613345303	0.001	3.24770341816403e-06	6.9801911215705e-06	0.195469038306751	0.25925720852647	0.501457291237789	0.00119229097499376	0.625981456518544	4.44330943809116e-05
Rv0049		Conserved hypothetical protein	11.0423711003171	0.009	8.40807665717513e-08	3.35478881883674e-07	0.168361939011992	0.0275366859846857	0.14428690989214	0.035489133963778	0.252771321520806	0.000261776584312919
Rv3641c	Fic	Cell filamentation protein Fic	11.0363932234219	0.001	6.33460152398299e-06	1.2599452680835e-05	0.664335892499482	0.0085199676218819	0.720471001979157	0.00116846049029558	1.04588728006885	2.38479133854041e-06
Rv0903c	PrrA	DNA-binding response regulator	11.0208501334249	0.001	5.60021116576325e-08	2.42431799267355e-07	0.473789030259294	0.00108660995283155	1.04768319155241	8.91136263836759e-12	1.34384959640706	9.60657949905811e-16
Rv1215c		Cocaine esterase (EC 3.1.1.-)	11.0191934363556	0.001	5.92938552814551e-07	1.61503619526047e-06	0.237870463684366	0.0604424655665005	0.432794186611865	0.000253756517142947	0.543322395049625	6.31330504348597e-06
Rv1707		Sulfate permease	11.0098746321732	0.001	2.38737235157315e-06	5.3510534264815e-06	-0.127042179200773	0.0225022399604659	-0.125356133756238	0.0135001720049045	0.00610820389558775	0.909264494523529
Rv2676c		Hemoprotein HemQ, essential component of heme biosynthetic pathway in Gram-positive bacteria	11.0065435724649	0.009	1.3073497473529e-07	4.73601449041061e-07	0.656907093769138	3.14129481332975e-08	0.997814277902716	3.02890231481647e-15	1.18194853291768	1.14242235355041e-18
Rv2132		DNA-binding protein, CopG family	10.9865342609021	0.001	0.0135719485045862	0.0158772220657126	-0.173010521243468	0.116851559907834	0.303016470930356	0.00216981405882537	0.490218443263979	1.2089370509432e-06
Rv0861c	Ercc3	DNA repair helicase	10.9694417498232	0.008	0.000104349449837917	0.000162876949589898	0.346601338199304	0.00507109278537013	0.494720282149832	1.96193670129097e-05	0.527169849731383	4.20640302423717e-06
Rv0872c	PE_PGRS15	PE-PGRS virulence associated protein	10.9583745569592	0.001	3.88578210141567e-06	8.13479738041972e-06	0.310853388709054	0.0241509855072386	0.530783342632079	4.96937468123029e-05	0.523058285564957	6.05365103180169e-05
Rv1796	MycP5	Type VII secretion-associated serine protease mycosin	10.9533702669573	0.001	5.87841157288144e-05	9.57410147157002e-05	0.132560790945297	0.102704101530669	0.183750886516535	0.0142664401195982	0.320618024408253	2.83472808875052e-05
Rv3583c		CarD-like transcriptional regulator	10.9484688104382	0.009	3.31990774509207e-06	7.11229831751799e-06	0.0284414545984539	0.9044623884635	0.368017444558461	0.045856055707255	0.565321910666412	0.00212285672133181
Rv2517c		Unknown protein	10.9399347447699	0.001	5.17267546964401e-05	8.50836602498564e-05	-0.147036514990895	0.328099107648267	0.406837407888497	0.00170652263252276	1.00457362438157	1.16572278823553e-12
Rv3297	Nei	Formamidopyrimidine-DNA glycosylase (EC 3.2.2.23)	10.9394060072297	0.009	1.94875080787317e-05	3.46192924027178e-05	0.262993348462499	0.169437242170035	0.205697214598596	0.226738876611911	0.470291199144933	0.0034908405989259
Rv3770A		PROBABLE REMNANT OF A TRANSPOSASE	10.9307019144652	0.001	2.08084575355852e-05	3.67360329837475e-05	0.0973225081923199	0.523143164451646	-0.173475047946515	0.168089999273894	-0.0405550091625395	0.746187827463267
Rv3675		POSSIBLE MEMBRANE PROTEIN	10.9241622920582	0.01	0.000133463749136427	0.000205655269122978	0.835620473221696	1.65626009949599e-08	1.29984252927599	5.93586779656438e-16	1.48762332250398	1.95433826057249e-18
Rv0131c	FadE1	PROBABLE ACYL-CoA DEHYDROGENASE FADE1 (EC 1.3.99.-)	10.9230168812305	0.001	7.26677682283671e-05	0.000116350407308433	0.0815074934639757	0.576234716944034	0.19897234754516	0.106704124932164	0.186920861452811	0.110278769795092
Rv1451	CtaB	Heme O synthase, protoheme IX farnesyltransferase (EC 2.5.1.-) COX10-CtaB	10.8949943884687	0.011	5.67527403903853e-07	1.55541648490615e-06	0.0443438151148881	0.765132116886052	-0.036131975139285	0.779742792386695	-0.00541648781816395	0.965390623177256
Rv3644c		DNA polymerase III delta prime subunit (EC 2.7.7.7)	10.8924316943413	0.001	1.19969382410915e-05	2.22817511710365e-05	-0.111863237075208	0.282121539870767	-0.112130489555475	0.224294564167385	0.00726903745759522	0.938751141799647
Rv1766		Conserved protein	10.8923180854957	0.01	6.63286590619805e-05	0.00010715498973924	0.0990143706931903	0.402400998841366	0.0952109987845677	0.356791869231358	0.531166389866217	2.28324907068476e-07
Rv0078A		Hypothetical protein	10.8905178460811	0.013	8.42418875157853e-05	0.000133803861306047	0.88758545508073	5.20901354549684e-16	1.06181763070917	2.14461862074286e-20	1.13946653348117	6.17813166191093e-22
Rv2398c	CysW	Sulfate transport system permease protein CysW	10.8669815748054	0.001	4.70672459441466e-06	9.65145693405772e-06	-0.0512938151337181	0.69395116547826	-0.127085655275384	0.227748457972172	0.336058056312911	0.000651802972207808
Rv0088		Possible polyketide cyclase/dehydrase	10.850208531899	0.01	3.36642807968182e-06	7.20031495621935e-06	0.066084085329515	0.698550685774456	0.424388075990372	0.00202644576083298	0.569101252847546	3.22870090218967e-05
Rv3529c		Conserved hypothetical protein	10.8440588320701	0.001	1.42972046579954e-06	3.40018499765851e-06	-0.193759778564348	0.0303126935882873	0.0351471509565231	0.690533490024941	0.40771937747356	3.50954916379878e-07
Rv0301	VapC2	Possible toxin VapC2	10.8074021314537	0.01	0.000171642467170117	0.000260048480569594	0.362753512607997	0.00814538876273448	0.470213645345347	0.000169690808870069	0.588139183696193	2.53509158870386e-06
Rv1126c		Conserved protein	10.8067973769256	0.012	1.93834861909451e-05	3.4465312806629e-05	0.241601804706526	0.000433503959698295	0.339728976313525	1.55610354814489e-07	0.284582902534923	2.87912839002452e-06
Rv3883c	MycP1	serine protease	10.799031613771	0.008	1.21723596796559e-08	7.85312369116491e-08	0.0291689594662152	0.80556825259192	0.0149170493593527	0.889991535911114	-0.025089944427064	0.799869780139471
Rv2293c		Conserved hypothetical protein	10.796877425017	0.079	0.00026592354889061	0.000390532218511192	0.836294500292198	3.59131906290733e-15	1.30231307893409	5.23755759000802e-25	1.36321835033885	4.34014846248508e-26
Rv3340	MetC	O-acetylhomoserine sulfhydrylase (EC 2.5.1.49) / O-succinylhomoserine sulfhydrylase (EC 2.5.1.48)	10.7928390743155	0.011	4.88344040384593e-08	2.16835666646746e-07	-0.41991953387372	0.000124778104195605	-0.533130402823974	2.45667009900218e-07	-0.407929475888994	2.96316261522021e-05
Rv3411c	GuaB2	Inosine-5'-monophosphate dehydrogenase (EC 1.1.1.205)	10.7619589017199	0.001	8.38285631500937e-10	1.32943979061911e-08	0.235120799062974	0.0870686499963966	0.514031407473748	7.46499838061333e-05	0.531835274466561	4.01370108570819e-05
Rv2161c		Probable F420-dependent oxidoreductase family protein	10.7590729723583	0.014	6.53477479336359e-06	1.29457602337123e-05	-0.0151289053595463	0.915114963719356	-0.0181848569426393	0.887909706899741	-0.130199508502022	0.244801712953095
Rv2463	LipP	Esterase A	10.7532600843883	0.009	1.93600409279529e-06	4.4420786748086e-06	0.323592292109248	3.15689887009615e-06	0.315448473231108	1.20780527551678e-06	0.311596602001435	9.57440912248604e-07
Rv1519		Conserved hypothetical protein	10.7479269997916	0.008	2.66350958966012e-06	5.87065286151377e-06	-0.301738869730406	0.0394743255291438	-0.189269168054751	0.15414088474384	-0.209079347054452	0.0927556831903914
Rv1664	Pks9	Polyketide synthase	10.7421801355533	0.011	7.05701024842624e-05	0.000113311348392913	0.327078815141063	0.00132583609657534	0.306016409190613	0.000760099450377275	0.336230727163191	0.000164962557145692
Rv1463		Iron-sulfur cluster assembly ATPase protein SufC	10.7391093688686	0.009	6.39943342651264e-08	2.69399877510182e-07	0.0057688573088317	0.984775602500619	0.0753001455774482	0.733660064041693	0.311412927233127	0.120963953887739
Rv2374c	HrcA	Heat-inducible transcription repressor HrcA	10.732853554072	0.001	6.17268299852997e-06	1.23267548925418e-05	0.0125523286791456	0.895134921725374	0.150535584484214	0.0363142694497744	0.333106581887096	8.75332079486595e-06
Rv3845		Hypothetical protein	10.7275266457855	0.01	0.00302706901678004	0.0037948177516353	0.1033110274732	0.493100510703099	-0.272942069393314	0.0259499218463125	-0.302993622081005	0.00924886833652207
Rv2219A		PROBABLE MEMBRANE PROTEIN	10.7205264548745	0.006	1.17328694050619e-05	2.18903394439982e-05	0.123875268776148	0.109982394226115	0.255161098323443	0.000272744881393669	0.237786273398499	0.000426666183481405
Rv3534c	HsaF	4-hydroxy-2-oxovalerate aldolase (EC 4.1.3.-)	10.7169440179288	0.001	0.000364408999509897	0.000521671961113953	-0.0788728821437887	0.454175955523423	0.339564121896125	0.000218715281510243	0.69387535430873	3.50795076874487e-12
Rv1326c	GlgB	1,4-alpha-glucan (glycogen) branching enzyme, GH-13-type (EC 2.4.1.18)	10.6964013734522	0.001	2.87950064353278e-05	4.97311410577977e-05	0.118918638405178	0.211117557434836	0.201006861078288	0.0173530690590202	0.386852883003552	9.72591645542411e-06
Rv2749		Antibiotic biosynthesis monooxygenase	10.6832820604881	0.006	8.72002366423626e-07	2.22565022746788e-06	0.135934562096654	0.222681306629562	0.118047594754795	0.231383801269703	0.194714546105421	0.0361547289245472
Rv2203		Possible membrane protein	10.6674539416059	0.001	1.24551151589024e-05	2.30859670098218e-05	0.200547553512031	0.00810781811403013	0.40305683800384	8.71056581481951e-08	0.42313907384505	2.18233802303995e-08
Rv1643	RplT	LSU ribosomal protein L20p	10.6469332348597	0.001	0.00170276848360218	0.0022244582359747	0.00225132422174568	0.989785289659584	-0.0602210063499946	0.674359956175711	-0.105670120987053	0.432022049832326
Rv2702	PpgK	Polyphosphate glucokinase (EC 2.7.1.63)	10.6432434063458	0.01	0.00647018536589307	0.00782963357005453	0.0161302878586342	0.83214117618217	0.178032863806455	0.00233390307616158	0.174736491329773	0.00224668050928491
Rv1725c		Transcriptional regulator, HxlR family	10.622298751383	0.005	5.1707532972872e-06	1.04626138510282e-05	0.56776523008392	2.51706821674517e-07	0.857275896902709	3.39355941854784e-14	1.14965641815171	1.85543586964656e-20
Rv0942		Hypothetical protein	10.6143550809235	0.01	6.82619271788739e-05	0.000109916085335837	0.290627317868825	0.00455259851132577	0.311017262334072	0.000716431333866821	0.672718107682137	1.6805739059435e-11
Rv1955	HigB	Possible toxin HigB	10.6064263347966	0.012	1.4026896183053e-06	3.34879183475506e-06	0.409844617724212	0.00146696656449949	1.20085126234619	3.82790896820589e-16	1.71542764934862	6.02615547908737e-24
Rv0441c		Hypothetical protein	10.5890064827395	0.001	5.53756693502347e-05	9.04492026296065e-05	0.210933953394898	0.00210616973591457	0.0754122478940724	0.223735357767951	0.168909353737333	0.00510452481000512
Rv1153c	Omt	omt (omt)	10.5884023733094	0.016	2.47927383187875e-06	5.50734164778432e-06	0.138727996410442	0.141303274980179	0.508368121886517	3.25332422563236e-08	0.527115617366104	5.30510420108083e-09
Rv0202c	MmpL11	Transmembrane transport protein MmpL13	10.570754022924	0.001	8.57805384818737e-06	1.64682057935732e-05	0.473868367399149	0.000119730491647519	0.49312012126374	1.98769850651067e-05	0.632810604668887	1.04103972357724e-07
Rv0964c		Hypothetical protein	10.5703872128803	0.012	0.00129655767754749	0.00172094863412616	-0.192697546051699	0.180896254844707	-0.0189988916132737	0.896386307832828	0.181215253501307	0.133039932919064
Rv2427c	ProA	Gamma-glutamyl phosphate reductase (EC 1.2.1.41)	10.5599063148339	0.001	1.06179803605681e-05	2.00450074711627e-05	0.0254320961480454	0.86326396559476	0.138671957062019	0.22660598494394	0.133204538307753	0.235880906704163
Rv1110	LytB	4-hydroxy-3-methylbut-2-enyl diphosphate reductase (EC 1.17.1.2)	10.5469751805827	0.001	1.60589177276503e-07	5.57707200575201e-07	0.437205883782337	2.13399941496279e-05	0.851376939161277	6.10486886457343e-14	0.948268957902501	9.09450087260733e-16
Rv2364c	YqfH	GTP-binding protein Era	10.520974331463	0.001	1.76517943816747e-05	3.16839344502146e-05	0.649411405759383	0.00135557755301879	0.870744160063669	4.38792785140928e-06	1.01676651687048	9.50210156250793e-08
Rv3284		Sulfur acceptor protein SufE for iron-sulfur cluster assembly	10.517110589324	0.001	0.00106157525248165	0.00142043772840474	0.371254506784783	1.59943871057579e-06	0.418593628188782	1.55375760959395e-08	0.449358143860353	1.34722709127099e-09
Rv3421c		Inactive homolog of metal-dependent proteases, putative molecular chaperone	10.5150517358893	0.001	2.7359304967143e-06	6.0036376554073e-06	0.139667663822854	0.41286994003676	0.221789413293779	0.124966104846979	0.294144251923196	0.0341606920483641
Rv3245c	MtrB	Sensor histidine kinase MtrB (EC 2.7.3.-)	10.5140038733453	0.011	1.50352469402505e-05	2.74334579157738e-05	0.0690189620582693	0.485762246138893	0.249399435139884	0.00341970658842592	0.418611044220127	2.30253317229958e-06
Rv2998		Hypothetical protein	10.5063786380573	0.001	0.000119551450450238	0.000185239858490169	0.432931881682725	0.000267900887481564	0.450226625790845	2.82261541159882e-05	0.460349361163507	7.58026286345276e-06
Rv2851c		ElaA protein	10.5032427765285	0.012	6.87649744574837e-06	1.35355063589522e-05	0.394951403455119	0.00239442719642063	0.368139774898235	0.00157725063021645	0.594119715575403	7.59797306217773e-07
Rv0411c	GlnH	Glutamine ABC transporter, periplasmic glutamine-binding protein (TC 3.A.1.3.2)	10.4708786267701	0.001	1.46795329526014e-09	1.78946208446742e-08	-0.0626775865832512	0.702805774175056	0.0965988315851849	0.485042746837203	0.280561176908553	0.0313053089775706
Rv0862c		probable DNA-binding protein	10.4626405309267	0.008	1.56563423989686e-05	2.8410184791553e-05	0.0904598133048422	0.310910796714596	0.182885235362765	0.0183900290696399	0.184576518657792	0.0144890551832156
Rv1387	PPE20	PPE family protein	10.4519318637649	0.014	1.21273001270948e-09	1.64481378037115e-08	-0.312930721015572	0.0167076808269995	0.034083206055227	0.800282635228302	0.611473930845829	2.47555304622691e-06
Rv1378c		HNH nuclease	10.4262613425615	0.001	8.56827215273609e-07	2.19396350096477e-06	0.243959432389147	0.451878386489616	0.332342111963577	0.227100104213093	0.323142634152138	0.219405033069956
Rv3071		Conserved hypothetical protein	10.4181084603699	0.001	0.00489549569917734	0.00598422021179044	-0.00189665587104049	0.987388658046706	0.137280146332711	0.0696713681631765	0.331521626420141	1.06857006305711e-05
Rv2747	ArgA	Acetyltransferase, GNAT family	10.4052797793882	0.007	7.82810422237136e-06	1.51528914660028e-05	-0.151175009837226	0.119527067874764	-0.150434945746828	0.0855160747370617	0.0822341947441538	0.334115744072313
Rv3504	FadE26	FadE30	10.4039707281215	0.011	0.000395676180490156	0.000563388441873121	-0.157585636149965	0.116273144552816	0.116972770302157	0.196813494552155	0.416519391704085	2.50553441052198e-06
Rv3447c	EccC4	FtsK/SpoIIIE family protein	10.3907889660996	0.001	0.0029086624398533	0.00366371617622093	-0.19542457738786	0.021646847147045	-0.133687630015654	0.084448619515082	-0.181611857465303	0.0123311519886729
Rv3639c		Conserved hypothetical protein	10.3803830156096	0.001	1.41786051458643e-07	5.05796919655876e-07	0.122258168953408	0.402400998841366	-0.215667741822696	0.0841856020720995	-0.00290971517792293	0.981794617857797
Rv2219		Transmembrane protein MT2276, clustered with lipoate gene	10.3672998101611	0.014	0.000171860747653083	0.00026027995852643	0.347885447940574	9.6557942221622e-08	0.49039901310633	4.11231828773197e-13	0.458307320001313	3.01912729358619e-12
Rv2576c		Possible membrane protein	10.3565715038223	0.001	1.56397628505735e-09	1.84034063482418e-08	0.460017051081215	0.00335481798454955	0.686515268726256	4.46995740114737e-06	0.854333442053318	3.16611214090321e-08
Rv0568	Cyp135B1	Cytochrome P450 135B1	10.3423596820799	0.001	7.20646318854243e-07	1.89910376069414e-06	0.203301156372337	0.00213264854921057	0.218773221042179	0.000335699037231121	0.191301236413729	0.00135453859761925
Rv1337		Rhomboid membrane family protein	10.3250536852432	0.008	5.91737180802584e-06	1.18466677909797e-05	0.495628020300693	1.48730471458892e-07	0.503864657462611	1.57967498079754e-08	0.532431939456332	2.49608368046214e-09
Rv0292	EccE3	ESX-3 secretion system protein EccE3	10.3218425023001	0.001	7.35788145658837e-06	1.43757231605124e-05	0.273859204006937	0.02334954135458	0.245179118067179	0.0305452881683503	0.259737200034907	0.0194138061404007
Rv2250c		Transcriptional regulator, TetR family	10.306397227774	0.009	8.48717164493895e-06	1.63094874840365e-05	0.0805743702643626	0.619546315147955	0.454830285112931	0.000674833947516702	0.634606112818803	8.50302997505185e-07
Rv1527c	Pks5	Polyketide synthase	10.2932511706827	0.001	2.33949018175861e-07	7.60190840744784e-07	-0.0991090034548048	0.256355366139423	-0.125866961350194	0.105726313389708	-0.00316517717753229	0.969977412024867
Rv0558	UbiE	Ubiquinone/menaquinone biosynthesis methyltransferase UbiE (EC 2.1.1.-) @ 2-heptaprenyl-1,4-naphthoquinone methyltransferase (EC 2.1.1.163)	10.2931397978634	0.008	7.92755181175563e-05	0.000126268901402472	0.183838973580732	0.135130048880597	0.284055276844303	0.00995444049671463	0.285537791690778	0.00819064421075607
Rv3334		Mercuric resistance operon regulatory protein	10.2874605272074	0.016	8.8966516607996e-05	0.000140689588937595	0.141991238206726	0.332470117910791	0.538881483531766	4.21629834549377e-05	0.955851977687574	5.43045877471004e-11
Rv1357c		Sensory box/GGDEF family protein	10.2824551424771	0.012	1.55255008156645e-06	3.64863041049384e-06	0.446586533351713	1.27323049504824e-05	0.372980355696094	4.96962476958121e-05	0.594708754723415	9.04329576884021e-10
Rv3291c	LrpA	Leucine-responsive regulatory protein, regulator for leucine (or lrp) regulon and high-affinity branched-chain amino acid transport system	10.2811280382122	0.012	0.0042747437844089	0.00526101944851067	-0.265689948877234	0.137198954509661	-0.0246587028195018	0.894705582956996	0.148317283558772	0.343415623117418
Rv0579		Conserved hypothetical protein	10.2641572475765	0.001	2.74934934835148e-05	4.76074697618683e-05	0.0965311204100239	0.258040887793471	0.17196558880426	0.0227018420001655	0.131550099320679	0.0750812146381052
Rv3810	PirG	Exported repetitive protein precursor (Cell surface protein pirG) (EXP53)	10.2621861872248	0.004	3.6913078421432e-08	1.74842161676723e-07	0.238924671034114	0.00667049965347538	0.691677563613707	1.34623726747897e-12	0.592537523840384	1.28319560860991e-10
Rv0549c	VapC3	Toxin 1, PIN domain	10.2523854666605	0.001	5.69208188520979e-10	1.06699685904829e-08	0.484457008028122	0.00193491139765975	0.874315415457869	1.03443367514691e-08	1.11933418387178	1.46394770394586e-12
Rv0938	LigD	ATP-dependent DNA ligase (EC 6.5.1.1) clustered with Ku protein, LigD	10.2386429890209	0.001	3.8872622610511e-06	8.13479738041972e-06	0.602249171753741	0.00266181650029313	0.852896132672278	7.72874439712409e-06	0.892923730446129	2.33503746917976e-06
Rv2019		Conserved protein	10.2352877512289	0.01	0.00556270328416575	0.00677272758923857	0.102486340274398	0.53594453264504	0.360506837201925	0.00955496914685819	0.49035109290882	0.000311681239122319
Rv1806	PE20	PE family protein	10.2223490788357	0.007	0.000523564205251434	0.000731076652027125	-0.320154558390833	0.614427372915118	2.94460165916818	1.5133240775497e-07	3.014896155611	3.89340627774343e-09
Rv1038c	EsxJ	ESAT-6-like protein EsxK	10.219703176767	0.009	2.14335913314237e-07	7.08039002087096e-07	-0.222159249828254	0.626588681059692	0.0313606036228762	0.940942347889166	-0.373165145058391	0.289595705654591
Rv1814	Erg3	Membrane-bound C-5 sterol desaturase Erg3	10.2168387007749	0.001	1.8859451353031e-07	6.37850720654854e-07	0.0470299543447377	0.656518243210585	0.0677399930567049	0.449761870078059	0.177298049062248	0.0323844119729616
Rv2825c		Conserved hypothetical protein	10.2132627312481	0.01	4.90977335132783e-07	1.37501334025206e-06	0.405998120395214	0.0073530891745457	0.655489201051196	2.77657696632575e-06	0.503886984364022	8.87153520883068e-05
Rv1471	TrxB1	Thioredoxin TrxB1	10.2059303500848	0.017	0.000565523912103327	0.000784978004435424	0.305959537690184	0.196230011486709	0.637053164256463	0.00269453429756223	0.775940993737338	0.000147099527049731
Rv2454c		2-oxoglutarate oxidoreductase, beta subunit (EC 1.2.7.3)	10.1987061421096	0.001	1.09814740928594e-05	2.06435090089987e-05	0.0797460763149171	0.590678636259152	0.140955063367054	0.253851376103768	0.182095427201652	0.13167576924848
Rv1102c	MazF3	Death on curing protein, Doc toxin	10.1915360342709	0.003	4.12295768401922e-05	6.92503543376685e-05	0.125063241147038	0.149629987351412	0.139367632309624	0.0713024865168789	0.273309337690441	0.000361595823402525
Rv0560c		Possible benzoquinone methyltransferase	10.190650453623	0.019	0.00366595779823825	0.00454414107616931	0.0554345269277743	0.755919688040798	0.878373782328207	1.90794356364194e-08	0.965769660241724	6.35499948360212e-10
Rv0818		Phosphate regulon transcriptional regulatory protein PhoB (SphR)	10.17118829083	0.014	1.39755470555541e-05	2.56175387448211e-05	0.247335743603963	0.118501239680666	0.207185008996204	0.149906370481837	0.231698941316328	0.1005102564772
Rv3607c	FolB	Dihydroneopterin aldolase (EC 4.1.2.25)	10.1656115947592	0.001	0.00032744947194616	0.000473227054871508	0.379706858313819	0.000390487783953437	0.360594906681018	0.000165833967951098	0.450895127129333	2.47935190556738e-06
Rv2405		RNA 3'-terminal phosphate cyclase (EC 6.5.1.4)	10.1645296585353	0.016	3.01431342833968e-07	9.30283857389737e-07	0.412547364977691	6.79660180087069e-05	0.648688016148224	4.31211571528112e-10	0.783565883460313	8.76484478140635e-13
Rv0452		Transcriptional regulator, TetR family	10.1558745657516	0.016	2.18292548934941e-05	3.83338307321015e-05	-0.277193354242164	0.0526110372275749	-0.113187814642614	0.41054672034383	0.126492265993221	0.316736314961195
Rv1603	HisA	Phosphoribosylformimino-5-aminoimidazole carboxamide ribotide isomerase (EC 5.3.1.16) / Acting phosphoribosylanthranilate isomerase (EC 5.3.1.24)	10.1551717994014	0.016	0.00015106316846647	0.000230923283960254	0.423594569267138	0.0012057675375473	0.399538631724599	0.000663340188434815	0.45316257608833	9.13631500812847e-05
Rv1227c		transmembrane protein, distant homology with ydbS	10.1515995635917	0.002	2.14290503294114e-05	3.76809938093279e-05	0.0675982056692432	0.746973290876322	-0.07777824743272	0.654148745913673	-0.0422817498665067	0.792615435701654
Rv3055		Transcriptional regulator, TetR family	10.1453253839924	0.011	5.61293348425468e-07	1.54045563994669e-06	0.223805100714153	0.0475780197091403	0.122907657424597	0.221426991929089	0.228508210816888	0.0145813381153715
Rv2924c	Fpg	Formamidopyrimidine-DNA glycosylase (EC 3.2.2.23)	10.1283876462124	0.005	3.79850955658316e-07	1.11240066159628e-06	0.0234387769615374	0.813971956685893	-0.0408648922601582	0.616709773924185	0.0889889864791549	0.226773687000593
Rv2078		Conserved hypothetical protein	10.1270201366083	0.001	3.77274533418724e-08	1.77344292333164e-07	-0.167978350210184	0.245717144527149	-0.0459713309599463	0.744837560148002	-0.0795353209942471	0.524019199927146
Rv2136c	UppP	Undecaprenyl-diphosphatase (EC 3.6.1.27)	10.1262696219867	0.009	7.76021032640265e-05	0.000123702670826812	0.362871363682217	0.00944668000490904	0.492445644086258	0.000152457363131192	0.518232129518574	5.65783523709909e-05
Rv3283	SseA	Thiosulfate sulfurtransferase, rhodanese (EC 2.8.1.1)	10.1241070120928	0.016	0.0105344602610432	0.0124446923535629	0.220980385324367	0.000966866008036979	0.341408962383468	1.63061582104171e-07	0.356224772461484	4.80169391847739e-08
Rv3416	WhiB3	Sporulation regulatory protein WhiD	10.1025500242907	0.001	4.10048165693997e-05	6.8901962387651e-05	-0.107440500408864	0.265807661554738	0.213376926253303	0.0124486099167507	0.590788150180343	9.00928150177556e-10
Rv1579c		Probable phiRv1 phage protein	10.0985372412507	0.009	2.06522390978349e-08	1.13046829441868e-07	-0.216547255585154	0.11531637719776	0.125897950636983	0.316362672667409	0.107663615648647	0.351375632037835
Rv1995		Unknown protein	10.0797418009522	0.012	1.56799475245601e-07	5.48522107945437e-07	-0.0823929770210352	0.668456916424274	-0.030355620143343	0.863197472035696	-0.12711012633324	0.390135181037691
Rv0656c	VapC6	Possible toxin VapC6	10.0638600924335	0.001	0.00161972148809164	0.00211875351997241	0.308235840194713	0.100130683442817	0.142726117984447	0.392260024228444	0.325849616398679	0.0366325159719212
Rv1644	TsnR	FIG011178: rRNA methylase	10.0569607256257	0.001	6.33210451526115e-06	1.2599452680835e-05	0.186244587714146	0.282211427654741	-0.008211896748751	0.961826624661812	0.064331081396249	0.691234823619307
Rv1755c	PlcD	phospholipase C	10.052715031376	0.013	2.21360443549935e-06	5.00105970817194e-06	0.236190628755296	0.0166786534230523	0.130385482669602	0.143557609814299	0.331976461559557	0.000106704020691959
Rv0469	UmaA	POSSIBLE MYCOLIC ACID SYNTHASE UMAA1	10.0395523882955	0.001	1.53762963776677e-09	1.83911096434525e-08	-0.291185475165291	0.128415728777897	-0.492781981079924	0.00396225323915606	-0.452205205582681	0.00812924443796987
Rv2151c	FtsQ	Cell division protein FtsQ homolog	10.0226730539428	0.001	4.89932019991366e-06	1.00256943740767e-05	0.219060613017229	0.0890327339129297	0.716191170144129	1.46522277294536e-08	0.75493637989498	1.89162195569532e-09
Rv0136	Cyp138	Cytochrome P450 138	10.0162956989248	0.001	5.50225013089656e-05	8.99987294730267e-05	-0.144989279640399	0.160286770070038	0.133447568655751	0.149906370481837	0.153108011561197	0.0874377963727404
Rv1082	Mca	Mycothiol S-conjugate amidase Mca	10.0064326944524	0.002	9.98990951434815e-09	6.88039868457878e-08	0.218911375583208	5.88163452900349e-05	0.267784302758508	1.99204032921842e-07	0.374078212024575	1.27166971882882e-11
Rv1332		Transcriptional regulatory protein	9.99662440904282	0.001	6.28903198604626e-07	1.6955639832122e-06	0.550054705633839	1.03253778748835e-08	0.888035924352495	1.16054890428269e-16	0.887676232304116	1.24595887773955e-16
Rv1298	RpmE	LSU ribosomal protein L31p	9.98101793349786	0.017	2.45699299116731e-06	5.46701575974182e-06	-0.0349824717624312	0.854872319968881	-0.0343527626758195	0.835905377029663	0.119453397326645	0.427015410134335
Rv1669		Hypothetical protein	9.97941592856996	0.001	0.00155324331778875	0.00203783061898069	0.146780032046643	0.321592620502257	0.490614366687645	0.000203940367784728	1.0012128303556	1.03746168392354e-12
Rv0757	PhoP	DNA-binding response regulator	9.9546287806433	0.001	0.000165962178803504	0.000252018990663021	0.154529930610973	0.0133086822107159	0.292919755090209	9.88740051131963e-07	0.387456321230207	8.31674765885839e-10
Rv3659c		Flp pilus assembly protein, ATPase CpaF	9.92845114194499	0.015	0.0010904259583095	0.00145756904080792	-0.0404408459388899	0.930027937233979	-0.252204402513327	0.485414673030097	0.060261111619166	0.861826673438113
Rv0468	FadB2	3-hydroxybutyryl-CoA dehydrogenase (EC 1.1.1.157); 3-hydroxyacyl-CoA dehydrogenase (EC 1.1.1.35)	9.92062022075759	0.011	1.24375703566727e-12	8.42126887687941e-10	0.125137620196274	0.652108127295575	-0.200186634526533	0.385741946313788	-0.229822552373173	0.306285364203602
Rv1288		Putative esterase	9.90320090821213	0.004	6.41926948514901e-08	2.69948962264362e-07	-0.298327057858526	0.0157986354631156	-0.232690757833303	0.036596936468969	-0.10891557478838	0.304191618752622
Rv0146		Possible S-adenosylmethionine-dependent methyltransferase	9.89508376692423	0.001	3.13784348627502e-08	1.53948024869839e-07	-0.133070346457687	0.346174550811753	-0.14336587884656	0.253085426535908	-0.145754678823176	0.237674062288318
Rv3642c		Hypothetical protein	9.88506972314005	0.015	0.000221244708518751	0.000329610166768344	0.516127123516067	0.00014777584248639	0.691364657220666	1.08747770590956e-07	0.735190083333592	1.49659862258e-08
Rv3555c		Putative uncharacterized protein BCG_3619c	9.87500052644796	0.005	1.03026025795868e-05	1.95057373279075e-05	0.284541468532674	0.152117703966696	0.292943254303089	0.0944448565605367	0.387433062656417	0.0202378955431395
Rv0690c		Conserved hypothetical protein	9.86410570308795	0.001	0.000261913966368156	0.000384785989777099	0.309574931475092	0.0819139869998822	0.127535866712969	0.440280257567331	0.208322983271954	0.179613840287144
Rv1189	SigI	putative RNA polymerase sigma factor	9.8620513588039	0.02	5.75334455528869e-05	9.37809321686515e-05	0.0222003324992031	0.887569089322185	-0.0120275995400183	0.926051529310336	-0.122910535313578	0.268696625962892
Rv3542c		Conserved protein IgrD	9.85211774747605	0.001	0.0339198133518744	0.0384147444458105	-0.151785873252641	0.0923590783720764	0.0666074293531969	0.431884959399584	0.193184950636685	0.0120514763030053
Rv1488		Putative stomatin/prohibitin-family membrane protease subunit YbbK	9.83364785443509	0.015	4.7393760654336e-08	2.12097753198571e-07	0.51449719109192	1.93182276240872e-06	0.859945399644992	1.64919274442206e-13	0.789098813162328	2.90380550919781e-12
Rv3124	MoaR1	transcriptional regulator, AfsR/DnrI/RedD family	9.83344881702168	0.015	1.64365531323518e-06	3.8400271691926e-06	0.0345741548961138	0.818413480518383	-0.0643886712957356	0.607407044122711	0.176134567122813	0.10912042504792
Rv0511	HemD	Uroporphyrinogen-III methyltransferase (EC 2.1.1.107) / Uroporphyrinogen-III synthase (EC 4.2.1.75)	9.73828426025799	0.001	5.50889145034413e-05	9.00548524215039e-05	0.100552257025246	0.670535701270248	0.0603692658822581	0.784493176419933	0.0753065417032488	0.720109650015768
Rv2704		Putative translation initiation inhibitor, YjgF family	9.73232719441081	0.001	0.026338355343251	0.0301031418274603	0.0596414887628081	0.533985795753043	-0.0967443403276542	0.233520673078781	-0.00925131571685966	0.91251616495828
Rv2850c		ChlI component of cobalt chelatase involved in B12 biosynthesis / ChlD component of cobalt chelatase involved in B12 biosynthesis	9.70711169555898	0.024	5.13867921136707e-05	8.45944953851398e-05	0.251839257697468	0.0504097686517286	0.239469477685618	0.0406389508405977	0.296478586160765	0.00983613406267303
Rv3535c	HsaG	Acetaldehyde dehydrogenase, acetylating, (EC 1.2.1.10) in gene cluster for degradation of phenols, cresols, catechol	9.70417129287895	0.001	3.11181915126564e-07	9.54195162587165e-07	-0.0726052438387121	0.620118763785205	0.309333336402071	0.0111245727562626	0.774064123566679	4.77893503211375e-10
Rv2666		Mobile element protein	9.69427939978124	0.01	0.000219010265322483	0.000326584162998705	-0.531983285221037	0.43846064366534	0.590843757336156	0.356835105986445	1.11557744702769	0.0422887179217067
Rv2461c	ClpP	ATP-dependent Clp protease proteolytic subunit (EC 3.4.21.92)	9.68758990057069	0.017	0.000286950161738156	0.000418473373485296	0.396235877710209	0.000292350017027858	0.65729518825564	1.68945682406691e-09	0.943706000263234	1.07632307708237e-14
Rv0267	NarU	Nitrate/nitrite transporter	9.68691589400294	0.001	5.32272811346413e-05	8.74071137310184e-05	-0.317322268802195	0.00863333772946248	-0.424129529855957	0.000139957681153704	-0.242167801447286	0.0219562120039875
Rv0813c		DUF1794	9.67009283234104	0.001	7.37604026412916e-06	1.44041199064616e-05	0.0921456328232297	0.21897284334198	0.0100585427992188	0.894705582956996	0.114661490099481	0.0775800306401027
Rv0273c		Transcriptional regulator, TetR family	9.65725478093492	0.006	0.012891166845808	0.0151074895444533	-0.110565030252854	0.180239951070762	0.163974640925344	0.0263170938764485	0.415449061951659	6.25778321902928e-08
Rv3515c	FadD19	Long-chain-fatty-acid--CoA ligase (EC 6.2.1.3)	9.65568646978547	0.017	0.000464721193774536	0.0006546262333383	-0.643655192459076	0.00219138241524107	-0.0809154102451251	0.700270991105924	0.431618216226315	0.0139330916766008
Rv0385		Flavohemoprotein (Hemoglobin-like protein) (Flavohemoglobin) (Nitric oxide dioxygenase) (EC 1.14.12.17)	9.65500725152314	0.001	0.000101493393467957	0.000158793206945536	0.140743442337619	0.0705470017660602	0.198758604830189	0.00426601224299329	0.157461194125163	0.0191665593421264
Rv3347c	PPE55	PPE family protein	9.65176047987248	0.02	0.000893651122162892	0.00120835983650062	0.0224598870288695	0.752163443084388	0.102543849786397	0.0743175412602748	0.29308424041095	1.27515132087829e-06
Rv1265		Unknown protein	9.63346702470416	0.017	4.07849809396227e-06	8.48206375197215e-06	0.131248579279276	0.242425940009776	-0.00873260448561375	0.937722620731375	0.194826519400078	0.043836744980587
Rv0839		Methyltransferase (EC 2.1.1.-)	9.60423012622216	0.001	9.22388831882925e-05	0.000145262151518794	0.206473979747047	0.523033131842913	0.316632182393948	0.245770982767831	0.313121785179395	0.23295908427545
Rv1039c	PPE15	PPE family protein	9.60369726679417	0.001	4.41123856610632e-05	7.34713414153667e-05	-0.150775975430407	0.193135604799622	-0.391846941511159	0.000189436136634368	-0.169785363868032	0.0805233550242538
Rv2388c	HemN	Hypothetical radical SAM family enzyme in heat shock gene cluster, similarity with CPO of BS HemN-type	9.58453866717748	0.005	5.78427031454373e-06	1.15918760615213e-05	0.320511082116553	0.019285359502348	0.392264170791488	0.00159670786236279	0.588800363661708	3.64173759386411e-06
Rv3770c		Hypothetical leucine rich protein	9.5413064281813	0.019	0.0001011196613374	0.000158333149785197	-0.00740519422155472	0.939857353113137	-0.161423787796295	0.0299051184100822	-0.0931413251156474	0.19477583449147
Rv3210c		Conserved protein	9.53755838907625	0.001	0.00303936012618556	0.00380721817421905	0.372975049325444	0.000167814466918653	0.750088875536108	1.1125853020079e-12	0.726779568509528	1.73952831612753e-12
Rv0918		Conserved protein	9.5373745535197	0.004	0.000968941225422914	0.00130218885012873	-0.0182171229992889	0.876661810113995	0.317383624171829	0.000343682346559644	0.773557225577795	3.3360614512183e-14
Rv2443	DctA	Probable C4-dicarboxylate-transport transmembrane protein DctA	9.5125707126853	0.013	0.000100013278106531	0.000156866674377279	0.0879582598624937	0.577825561556896	0.170170089541739	0.20405092922645	0.161480242892097	0.218103610632699
Rv1862	AdhA	Alcohol dehydrogenase (EC 1.1.1.1)	9.50460456407185	0.001	0.000444086961544525	0.000627150527781785	0.468678916986773	1.84535146710786e-07	0.582766145502368	4.64307400524981e-11	0.549783746877853	1.59320147194098e-10
Rv3643		Hypothetical protein	9.50443062975157	0.006	1.74639867784066e-05	3.13893638432329e-05	-0.122222596978761	0.44747579206213	-0.437782415632937	0.00137457866980659	-0.288003796000851	0.0226043845597162
Rv0811c		Folate-dependent protein for Fe/S cluster synthesis/repair in oxidative stress	9.4737060897241	0.001	1.3132420693004e-09	1.69441099680276e-08	0.463755274155754	0.000628211638065856	0.695974800102702	9.67045583138291e-08	0.799715792881389	1.65074134382442e-09
Rv1895		Threonine dehydrogenase and related Zn-dependent dehydrogenases	9.45632010021342	0.001	0.00325442959971007	0.00406318040504172	-0.346820876536554	0.0132631881731753	-0.263690840338893	0.0388717793117154	0.0029091450663925	0.98200559454903
Rv2539c	AroK	Shikimate kinase I (EC 2.7.1.71)	9.42189475495301	0.02	3.6520164880009e-05	6.18632289996401e-05	0.196315935530039	0.327880572729398	0.270489108451783	0.116582378090951	0.263764074524925	0.108911786554176
Rv1084		Thymidylate kinase (EC 2.7.4.9)	9.41973112457448	0.013	3.33749641189785e-06	7.14612647676834e-06	0.35203126857729	0.00310573785966179	0.396807067499655	0.000241891175511474	0.441608468690124	3.78260777392031e-05
Rv1772		Hypothetical protein	9.41652432020095	0.001	0.00328981657032865	0.00410349373838231	1.60819823037272	3.51497310088031e-26	2.42442117241249	2.96329764093604e-36	2.53758806777004	5.78329662140908e-37
Rv3605c		FIG027937: secreted protein	9.41441326472894	0.004	0.000187608784227796	0.000282622179121024	0.46939798904832	3.69332782966555e-05	0.553120845318271	1.85459042854757e-07	0.564571813252448	4.87774943279851e-08
Rv3417c	GroEL1	Heat shock protein 60 family chaperone GroEL	9.40776584508053	0.002	0.0455888609718684	0.0510626080896858	-0.16890799733952	0.477281572191801	-0.1608884354808	0.4403772107643	-0.224421335950103	0.268645198964828
Rv1089A	CelA2a	Probable cellulase CelA2a (endo-1,4-beta-glucanase) (endoglucanase) (carboxymethyl cellulase)	9.39574948207434	0.019	1.63726052312079e-05	2.95883279621739e-05	-0.478601764662426	0.064141374823417	-0.312023292277906	0.175721562277997	-0.458653103723629	0.0335206545917096
Rv3094c		Pigment protein	9.38836212908188	0.018	0.00158258560955744	0.00207153992502677	0.145934209329181	0.70810008672115	0.0768150714938018	0.821758279055041	-0.0844583062856499	0.789573272781558
Rv3552		Putative CoA-transferase subunit beta Rv3552/MT3656 (EC 2.8.3.-)	9.35100462439168	0.001	2.7792807968174e-07	8.7518715424345e-07	0.0647870339175585	0.786983829548404	0.121297357383237	0.533339602063475	0.106358989195538	0.556580628430181
Rv0100		Conserved hypothetical protein	9.33417055840966	0.027	0.00140163589694159	0.00184623833425452	-0.304176942433129	0.058171335900596	-0.278096527036626	0.0603646768029373	0.417900564650616	0.00210761113408169
Rv3461c	RpmJ	LSU ribosomal protein L36p	9.31580707883837	0.001	3.18283600706672e-05	5.45432957830234e-05	-0.174606290258104	0.202203079634077	-0.366975601637168	0.00270228687011932	-0.0334818451537338	0.793991668531035
Rv3398c	IdsA1	Dimethylallyltransferase (EC 2.5.1.1); Geranyltranstransferase (farnesyldiphosphate synthase) (EC 2.5.1.10); Geranylgeranyl pyrophosphate synthetase (EC 2.5.1.29)	9.31511219533682	0.001	3.52448573860733e-07	1.05073565830649e-06	0.0627188772857812	0.742081229346393	0.306825693287176	0.0380212272071224	0.25457916349426	0.0662831954080499
Rv3209		putative membrane protein	9.28778246733957	0.001	0.000163984673543466	0.000249301871714512	0.611659984234252	3.07780881674712e-08	1.36665335628806	3.10388180750519e-22	1.45555643099824	1.21978953027817e-23
Rv1916	AceAb	Isocitrate lyase (EC 4.1.3.1), group III, Mycobacterial type ICL2	9.27283133038867	0.006	0.00285774024272323	0.00360300118165677	-0.160264655837646	0.0976611583729466	0.00441525188794234	0.963164199391657	-0.00561023960070006	0.95114491140109
Rv0135c		Transcriptional regulator, TetR family	9.27087480740185	0.001	7.22137149567127e-05	0.000115716654531442	0.0126004380516509	0.896102244131196	0.0628852747050059	0.405914385564422	0.232186100434571	0.00129898034014482
Rv1058	FadD14	Long-chain-fatty-acid--CoA ligase (EC 6.2.1.3)	9.26948895126411	0.021	0.000420779306864637	0.000596141520670256	-0.0345591221262183	0.866980083917918	0.231639294861862	0.149943146660019	0.805560463054914	7.095181234294e-07
Rv3880c	EspL	ESX-1 secretion-associated protein EspL	9.26260011505594	0.005	0.00137870961970942	0.00181784738842908	0.420502406441866	2.91174004644903e-10	0.790122734965554	3.10388180750519e-22	0.848992520323685	1.29045125165113e-23
Rv0594	Mce2F	MCE-family protein Mce1F	9.25879154392454	0.021	0.000417901636184612	0.000592487014697698	0.0391035003675944	0.518518765225337	-0.00769259978597425	0.894705582956996	0.082380304487395	0.0930437143607346
Rv0582	VapC26	Possible toxin VapC26. Contains PIN domain.	9.24911409208277	0.014	0.000144798365250683	0.000222087496528837	-0.126708255175161	0.267776023810745	0.0635846669450828	0.55035491850513	0.386401968833391	0.000112657680438949
Rv1927		Putative uncharacterized protein BCG_1966	9.21129283179117	0.002	2.56514901884574e-09	2.60713611276035e-08	0.184329406149003	0.101222943966718	0.37214729677344	0.000245479322791534	0.452198890724445	5.9661962323181e-06
Rv0121c		PPOX class F420-dependent enzyme	9.20813131536736	0.021	0.00150502306397374	0.00197783123552634	0.278576189892847	0.000956913942606085	0.632848865855912	1.23208369157534e-12	0.704715046120151	2.74146266023236e-15
Rv3903c		Hypothetical alanine and proline rich protein	9.20809822868236	0.001	0.000662485743514971	0.000910975205788407	-0.0857740252980363	0.483028050781046	-0.133135100572554	0.202932542376984	0.388947074149626	9.89929074101519e-05
Rv0132c	Fgd2	F420-dependent glucose-6-phosphate dehydrogenase Fgd3	9.19411955732098	0.002	0.00139929208808988	0.00184376218768872	0.18814199447869	0.0584697292144606	0.4295959283897	4.4654792547157e-06	0.584489234055702	1.70455684606784e-09
Rv0351	GrpE	Heat shock protein GrpE	9.18747308848459	0.001	1.92860053809088e-05	3.43073345495665e-05	0.306799266464911	0.192045239931345	0.950261773882884	1.4447732616666e-05	0.985019238972312	5.94229312274203e-06
Rv3514	PE_PGRS57	PE-PGRS family protein PE_PGRS57	9.18337272741997	0.001	3.73931098564553e-06	7.8749453401989e-06	0.0578627245636767	0.762969454260257	-0.0157397435227837	0.922767372883952	0.0785714093820449	0.584586786101593
Rv1334	Mec	Mec+	9.1813254923183	0.001	7.32713521665585e-05	0.000117269574510634	0.233001802106797	0.00358049652784983	0.343672842486686	4.67787904243701e-06	0.380295258706413	3.59019530050951e-07
Rv1994c	CmtR	Transcriptional regulator, ArsR family	9.17696575693829	0.002	0.000231796587630265	0.000343716283299504	0.0663076012615904	0.69777422386422	0.369518058589422	0.00680584780855241	0.534034458603783	3.25598182678419e-05
Rv3250c	RubB	Rubredoxin	9.17403441580051	0.002	4.33980585324218e-05	7.24942768423052e-05	-0.25214591945859	0.339819126127723	0.371759763470872	0.121566447884142	0.579118703191158	0.00735607838652816
Rv1929c		Conserved hypothetical protein	9.13959931666738	0.005	6.20553052001627e-08	2.62628096768314e-07	0.134288287024246	0.567311576685282	-0.0324810212422699	0.885652013219354	0.407366351740109	0.0299780239836647
Rv1993c		Conserved protein	9.13841067458979	0.028	1.56776255993219e-06	3.68002859608418e-06	0.0376151587824589	0.843365052973836	0.240109073449344	0.0992033663946315	0.280799972755847	0.0306385368008818
Rv3807c		FIG008913: Membrane-associated phospholipid phosphatase	9.13784409874826	0.001	9.11865820195723e-06	1.74051621972037e-05	0.00608874157614814	0.954290313790181	-0.191434263345551	0.0154398838488332	-0.110544836988966	0.152846596841447
Rv1827	Cfp17	Conserved protein with FHA domain, GarA	9.1258095812444	0.004	0.000439474405199101	0.000621298927876637	-0.0329518983343462	0.738676967128533	0.235320826816993	0.00324461152790321	0.280085478615771	0.000494929111851437
Rv2145c	Wag31	FIG055075: Possibly a cell division protein, antigen 84 in Mycobacteria	9.11581948261727	0.002	0.00686147183956694	0.00827039402197119	0.295479496375824	0.000179173770858118	0.687931415904909	1.2268470171212e-14	0.611156406259818	6.32511654581021e-13
Rv0666		Possible membrane protein	9.09233781280991	0.001	0.0167730861448387	0.0194901299238564	-0.161016603221137	0.459352658306955	-0.365764619134284	0.0495431856834258	-0.0274972345978626	0.88596433530372
Rv0608	VapB28	Possible antitoxin VapB28	9.06604894297937	0.033	0.000890070649837122	0.00120433801922122	-0.0547708084861958	0.621223226912302	0.156648430411377	0.0868075817335725	0.608912094461554	8.62712338955656e-10
Rv0277c	VapC25	Possible toxin VapC25. Contains PIN domain.	9.03712144544387	0.023	0.000738561861452569	0.00100860647333763	0.279097929560661	0.147962895206845	0.574530188884512	0.00104805686786381	0.935769067308372	3.75306960108709e-07
Rv3462c	InfA	Translation initiation factor 1	9.01129064551748	0.027	3.00489061197552e-06	6.50759416457259e-06	-0.436756224477248	0.019285359502348	-0.47061651942372	0.00573817942698565	-0.117486560486416	0.502370406595828
Rv3459c	RpsK	SSU ribosomal protein S11p (S14e)	9.01052577000496	0.003	1.42688791807024e-05	2.60950418150535e-05	-0.285317238986083	0.0279235583874851	-0.505394687454836	3.20285491159544e-05	-0.353503779069826	0.00239805044937042
Rv0819	MshD	Acetyl-CoA:Cys-GlcN-Ins acetyltransferase, mycothiol synthase MshD	8.99571204622145	0.026	0.000276972830678514	0.000404665451881034	0.0530314405706918	0.597514438337963	0.0321480601192388	0.72052123592013	0.0305126905140449	0.723199724976457
Rv2658c		Possible prophage protein	8.98157680414567	0.024	0.000682327868099293	0.000935992733112389	-0.184245980896291	0.287482564124151	0.124789801506362	0.456124793330986	0.667621683631187	7.40913818940807e-06
Rv2703	SigA	RNA polymerase sigma factor SigB	8.97112799365856	0.021	5.42450373517509e-06	1.09259897838752e-05	-0.0207140392765393	0.889243642776856	-0.0780043110737552	0.515664145667509	0.133243205759657	0.244790161428866
Rv2935	PpsE	Malonyl CoA-acyl carrier protein transacylase (EC 2.3.1.39)	8.96005436116224	0.001	4.18569804739014e-06	8.66803754055675e-06	0.17184422960028	0.383786663859143	0.168274804762229	0.356337338140459	0.278070161147369	0.1110161510665
Rv0286	PPE4	PPE family protein	8.94801005458886	0.03	0.000546708147972524	0.000762054780793689	0.103109883706299	0.15879067143323	0.295967606005437	2.64005225965621e-05	0.200301960747399	0.00293370679766618
Rv2390c		Possible membrane protein	8.94152925724805	0.024	0.00443554110969677	0.00545384912436106	-0.0165842997621972	0.937588857164785	0.130809993602605	0.422477326253274	1.11852514329632	8.32959629294015e-11
Rv1043c		protease-related protein	8.92873783779326	0.034	0.00044811520849902	0.000631941035690243	0.562515693489479	2.81753105543929e-07	0.766817177951511	3.95843505013135e-12	1.16167322729408	2.39036397936551e-19
Rv2872	VapC43	Possible toxin VapC43. Contains PIN domain.	8.92373054841724	0.022	8.33106983267465e-06	1.60483138706006e-05	-0.238044128609407	0.00418146637437685	-0.226150474831375	0.00308552054602038	0.185802323452426	0.00996298717347792
Rv3256c		Conserved protein	8.92292378009366	0.001	4.13535022925837e-05	6.94291584751701e-05	0.361081711541729	0.00738224850563209	0.550779093399615	1.27675012981079e-05	0.537718083974826	1.26751613745326e-05
Rv2685	ArsB1	Na+/H+ antiporter NhaD type	8.88900285552879	0.003	0.00364409072393098	0.00452267849372321	0.356586673747963	0.00047369660148094	0.270832736103226	0.00270228687011932	0.441804762487061	1.93749587621041e-06
Rv1789	PPE26	PPE family protein	8.85091496455336	0.001	0.000115956788593213	0.000179934509125119	-0.0426283838700154	0.597261771759594	-0.0560843276273175	0.418030187363804	-0.147159182992086	0.0253305159078242
Rv0307c		Unknown protein	8.84152936727454	0.007	0.00733345982851504	0.00881523574062879	1.19254464497848	1.03392308819924e-09	1.86783470926378	4.69762058373473e-18	1.80809786229688	4.92932590770436e-18
Rv2675c		Methyltransferase (EC 2.1.1.-) colocalized with Q	8.83577464232904	0.028	1.37301316319422e-05	2.52025603257913e-05	0.518054482858192	1.52412431046466e-08	0.813119705570077	3.38442624450751e-16	0.943531074529828	2.95245512119481e-19
Rv2154c	FtsW	Cell division protein FtsW	8.83134660062516	0.001	5.82810099361432e-05	9.49605303346589e-05	0.293436892749666	0.0367042737725496	0.816698028085296	1.45339948229084e-08	0.670388621659768	8.59720046493269e-07
Rv2115c	Mpa	Bacterial proteasome-activating AAA-ATPase (PAN)	8.80277304774132	0.034	7.8619481687081e-05	0.000125274186136512	1.03299530489805	3.30256912431844e-14	1.65771432707578	1.26655275157041e-23	1.66431880267542	1.29045125165113e-23
Rv1338	MurI	Glutamate racemase (EC 5.1.1.3)	8.79802932780047	0.001	0.000225034788107256	0.000334814020194023	0.410121009163333	0.00037311163285957	0.351511656439997	0.000580636971692086	0.372881095365404	0.00019294472776207
Rv1103c	MazE3	Prevent host death protein, Phd antitoxin	8.78782916020288	0.002	3.36013461124107e-05	5.72851777995367e-05	-0.0298424612698245	0.798728298403706	0.0905327737105601	0.325778653529315	0.654944358087926	9.82538262791465e-11
Rv2742c		Conserved hypothetical arginine rich protein	8.7874922513467	0.001	1.84775408243998e-05	3.2987307832958e-05	0.0983607497219721	0.282140011833746	0.152701926107986	0.0559373080684469	0.119810576221425	0.123856285092098
Rv2906c	TrmD	tRNA (Guanine37-N1) -methyltransferase (EC 2.1.1.31)	8.76203054259772	0.029	0.00136766788477532	0.00180448611357806	-0.156318656726032	0.0940014623115061	-0.208039467765908	0.0118004981073383	-0.176076582511698	0.0270272609852592
Rv3769		Hypothetical protein	8.7389335795299	0.001	6.37060741938079e-09	4.91588230769306e-08	0.0749329661221703	0.402428372066105	0.271716077950413	0.000446962598249855	0.325096996136189	2.11531233866195e-05
Rv0859	FadA	3-ketoacyl-CoA thiolase [isoleucine degradation] (EC 2.3.1.16)	8.72656093788998	0.001	0.010782317438182	0.0127261447874474	0.0285897660567276	0.782330858524872	0.204425427216842	0.0121697090392754	0.179197234317325	0.0264595828055982
Rv0300	VapB2	Possible antitoxin VapB2	8.70985914517673	0.007	0.000152726818832837	0.000233257639524095	0.40750599959387	0.00208214955378288	0.524166763293351	1.87379804341079e-05	0.505301335282355	2.12620567689313e-05
Rv0658c		Possible membrane protein	8.69690316731029	0.029	0.000102748704415415	0.000160504462007413	0.383055129182623	0.0618682022794507	0.493332556084867	0.00581883543548185	0.599429541589114	0.000594693669439778
Rv0147		Aldehyde dehydrogenase (EC 1.2.1.3)	8.67181462105214	0.027	9.87732851369309e-05	0.000155086936046686	0.169634903615728	0.0692525369875663	0.392212294572603	9.54001262771177e-06	0.303924366696014	0.00040207961485133
Rv2989		Transcriptional regulator, IclR family	8.66679669553137	0.001	0.000419551606278904	0.000594614152408119	0.339560619161754	0.150649007240568	0.376265513069971	0.089276881326125	0.506018516892242	0.019021167905752
Rv1633	UvrB	Excinuclease ABC subunit B	8.65093625168326	0.029	3.62971748552834e-05	6.15379577111332e-05	0.257179088437917	0.0299795513387557	0.351914410512469	0.00129214316311442	0.389494864244586	0.000360069353398238
Rv3860		Antiactivator of flagellar biosynthesis FleN, an ATPase	8.63677787380018	0.001	3.69496571657865e-05	6.25108291089125e-05	0.490488261929766	3.23721604143171e-05	0.825553374926947	7.3923145748565e-12	1.04318079798728	5.42428845241337e-16
Rv0046c	Ino1	Inositol-1-phosphate synthase (EC 5.5.1.4)	8.62873689939273	0.028	0.00186912596711944	0.00242346055247395	0.239324439308675	0.0863979601199292	0.228796874654417	0.0800009216671761	0.0816264505042685	0.540278288490392
Rv0209		Hypothetical protein	8.62642376014063	0.001	4.79863720856769e-05	7.94409492752304e-05	0.372522194984505	0.000326673119166859	0.294467194759716	0.00124020300095095	0.358546893814891	6.92698299702392e-05
Rv0770		2-hydroxy-3-oxopropionate reductase (EC 1.1.1.60)	8.62585200725075	0.003	1.0020076066188e-06	2.49497382750821e-06	-0.416074305877857	0.0196361286630419	-0.182030551890398	0.273387458081113	0.0547277163918993	0.7273041380107
Rv3728		Multidrug resistance protein B	8.60419643528401	0.001	0.00110834547459518	0.00148002853361601	0.102785753241479	0.440838025569338	-0.00564339880408937	0.963390393217379	0.170883140081127	0.112275870899156
Rv0639	NusG	Transcription antitermination protein NusG	8.59831975859743	0.03	7.61314371215029e-06	1.47872107097191e-05	-0.00955761756494233	0.92950584954066	-0.0119916457530991	0.900531865644193	0.119390078391561	0.150999829864648
Rv2777c		FF domain protein	8.59143322606178	0.029	0.000471795829706962	0.000662780427412364	0.0659416637867078	0.492468380257211	0.519695857194041	7.46977378689385e-09	0.871095079373613	1.1606836321027e-16
Rv0368c		Carbon monoxide oxidation accessory protein CoxE	8.58191272380465	0.037	0.000108990354433296	0.000169587967313202	-0.166781477995114	0.41286994003676	-0.230814453997728	0.182889493147353	-0.120197444392706	0.465878955256657
Rv1844c	Gnd1	6-phosphogluconate dehydrogenase, decarboxylating (EC 1.1.1.44)	8.55948527527124	0.001	0.0138530710640456	0.0161870345217633	0.0587442967230398	0.394009997268847	0.177659740976674	0.0029422083995314	0.18614427271655	0.00172786440467577
Rv3551		Putative CoA-transferase subunit alpha Rv3551/MT3655 (EC 2.8.3.-)	8.5119498669234	0.002	8.73514503280873e-08	3.43697686736455e-07	0.088448188537924	0.73064008312369	0.224016182821682	0.278374144432517	0.114749829562084	0.561739698447102
Rv2217	LipB	Octanoate-[acyl-carrier-protein]-protein-N-octanoyltransferase	8.49191029411809	0.03	2.00111976039085e-06	4.57826708566105e-06	0.0555256305493659	0.377985969841383	-0.0504439958763543	0.365840878908278	0.0351986335027688	0.525982429896149
Rv0553	MenC	O-succinylbenzoate synthase (EC 4.2.1.113)	8.48986564058001	0.001	7.08365029798553e-05	0.000113693159467668	0.0474697307470278	0.642958581430828	0.182625924020739	0.0239459000834249	0.109392804819064	0.159430329989528
Rv2432c		Hypothetical protein	8.46349981079756	0.002	7.53862156059525e-05	0.000120411905473495	0.251656289000548	0.0525977661475871	0.141263598741171	0.213084658834835	-0.0674162805531031	0.548105908549226
Rv3204		Methylated DNA-protein cysteine methyltransferase	8.45936688786822	0.001	4.74883116438959e-05	7.87311432928003e-05	0.138722862679406	0.0783341649246513	0.0178623218003056	0.819560394261396	0.148239294724208	0.0288635252878511
Rv3006	LppZ	Glucose/sorbosone dehydrogenase, lipoprotein LppZ	8.43065808591791	0.033	0.000218497389971467	0.000325941677082061	0.311417132461376	9.20610791835797e-07	0.508953846876414	8.16994745343086e-14	0.522399123804984	2.42518975236779e-14
Rv3731	LigC	ATP-dependent DNA ligase (EC 6.5.1.1) LigC	8.43025663709567	0.029	0.000601929337308919	0.000833182579751182	-0.121460876127538	0.197002009602801	0.00106632636620674	0.990285247475951	0.0776550942904688	0.340324763789763
Rv3596c	ClpC1	ATP-dependent Clp protease, ATP-binding subunit ClpC / Negative regulator of genetic competence clcC/mecB	8.42892848427073	0.03	3.25822261353719e-08	1.57904593490205e-07	0.294293437638174	0.0057720443420613	0.583469628470635	7.09250228183265e-08	0.597577963919257	3.05793769445597e-08
Rv2038c		Glycerol-3-phosphate ABC transporter, ATP-binding protein UgpC (TC 3.A.1.1.3)	8.4119519873347	0.024	1.37560349659148e-05	2.52384501175186e-05	0.687838197427268	1.00214522246123e-06	0.65113761294963	2.90674562700424e-07	0.788559643342494	7.12649339036437e-10
Rv2677c	HemY	Protoporphyrinogen IX oxidase, aerobic (EC 1.3.3.4)	8.40852653065762	0.001	0.000242067598236675	0.000357612132116188	0.354514137950412	0.0134834252599536	0.190906403733763	0.138833959626955	0.179636857544991	0.153328178075399
Rv2614A		Conserved hypothetical protein	8.40686070976461	0.045	0.000180739870341804	0.000272791585544371	-0.011692859812896	0.970569655803994	-0.217151056312336	0.299460234317882	-0.25622498344238	0.188323887113554
Rv1811	MgtC	Mg(2+) transport ATPase protein C	8.39092487539269	0.002	0.000431154740381581	0.000610188368332052	0.564888151043476	0.0003002314864362	0.535158919673374	0.00013919907298932	0.565786042119512	4.52283257303968e-05
Rv3212		Cell division protein DivIC (FtsB), stabilizes FtsL against RasP cleavage	8.38314249902629	0.002	4.55812243420726e-05	7.57907052449357e-05	0.539123340413833	0.0368686213682724	0.451191345062323	0.0611090925252489	0.566257572225003	0.0163421382505776
Rv3873	PPE68	Putative ESX-1 secretion system gating protein PPE68	8.34967655028882	0.034	6.87674568161162e-06	1.35355063589522e-05	0.875242166890782	2.18308088904636e-08	1.56502996711341	1.37930196562262e-17	1.65008520951178	1.20481446541391e-18
Rv1979c		Amino acid permease	8.29885279363378	0.033	4.2588486480055e-05	7.12917629619792e-05	-0.0251358964203066	0.840827667505925	-0.183908130549108	0.0570987625282241	-0.0629617722705911	0.521740222175888
Rv2455c		2-oxoglutarate oxidoreductase, alpha subunit (EC 1.2.7.3)	8.25888820535185	0.023	4.95253316108703e-06	1.01241598673662e-05	0.0460676217635516	0.768352439800431	0.118103396026905	0.355256459933829	0.154375545917961	0.213905741429624
Rv2022c		Conserved protein	8.25553982342761	0.097	0.0210440103611804	0.0242824904690276	-0.0802254657429957	0.460382792070856	0.131011705120899	0.154403829212702	0.658923311480952	8.30619868944358e-11
Rv3350c	PPE56	PPE family protein	8.24907067005137	0.034	0.00240106912811959	0.00305534701093412	-0.113685492802555	0.0267626123078361	-0.0780731057049593	0.0932743497186678	0.0161965918819078	0.740074074864979
Rv2541		Hypothetical alanine rich protein	8.24807489904256	0.002	2.09159804459469e-05	3.68930786916081e-05	-0.229320695535185	0.187410963881599	-0.392963586123323	0.00855092628120287	-0.277755219433532	0.0445912547449963
Rv3550	EchA20	Probable enoyl-CoA hydratase EchA20 (EC 4.2.1.17)	8.24796346555112	0.001	1.82031241057916e-05	3.25705606467429e-05	0.118125282068855	0.553386827143703	0.319405248757314	0.0504385516388675	0.185493127956478	0.228192602657804
Rv2156c	MraY	Phospho-N-acetylmuramoyl-pentapeptide-transferase (EC 2.7.8.13)	8.23903839762395	0.002	0.000100603366787041	0.000157648966723857	-0.0793887203808472	0.295062329998248	-0.108188736337868	0.107026821647768	-0.203666354891056	0.0021849071470691
Rv1758	Cut1	Cutinase Cut1	8.2310975632292	0.007	5.10542275020602e-06	1.03804150333014e-05	-0.10571691693482	0.601143958562087	-0.661602154639719	9.25886814713765e-05	-0.264836793251237	0.0789009047492904
Rv0828c		Deaminase	8.22743304122656	0.004	3.17020611807861e-05	5.43756615832888e-05	-0.0698467968800389	0.73064008312369	-0.425755076036797	0.00585588875296343	-0.274731082957754	0.0549797346760428
Rv1834	LipZ	Hydrolase	8.21073020327575	0.032	8.80590612304598e-06	1.68649016544505e-05	-0.131331363003755	0.0841042569978503	-0.217033645199926	0.00150512023414928	-0.149965472655609	0.0179269287764421
Rv2108	PPE36	PPE family protein	8.20894679158144	0.004	0.00370515598737951	0.00459129712935646	-0.371734276508398	0.0331916398024334	-0.231873856428323	0.159297810090648	0.339389481271477	0.0245898986660649
Rv1450c	PE_PGRS27	PE_PGRS family protein	8.14833656835262	0.043	0.000473981150553362	0.000665583424840657	-0.0430164305313152	0.798728298403706	-0.351509566651589	0.00555148147427273	-0.250162142666162	0.0364696898024516
Rv0807		Conserved hypothetical protein	8.14511027380377	0.003	1.9190062015986e-07	6.46830419436205e-07	0.284956136793487	0.0790851917886563	0.748903487068672	5.95414461023877e-07	0.602185527655561	1.33000865819024e-05
Rv1957		Hypothetical protein	8.14369248278881	0.001	0.00595345486317551	0.00722413118359067	-0.049751674800234	0.797068420766695	0.262231007803114	0.0792158220578087	0.738294459340714	7.095181234294e-07
Rv2320c	RocE	Cationic amino acid transport integral membrane protein RocE	8.12706522689146	0.035	3.2437529419768e-05	5.55393114666772e-05	0.437497671129597	1.02602173744741e-05	0.921740339610689	9.88875216326534e-17	1.14113635836132	1.32646597431617e-21
Rv2224c	CaeA	Probable exported protease [EC:3.4.-.-]	8.11941636393498	0.001	4.73017366032555e-05	7.84804049937236e-05	0.825552097980045	2.84926020517959e-11	1.22764100400209	1.03633528638198e-18	1.36173098929875	1.13992660200752e-20
Rv0299		Programmed cell death toxin YdcE	8.10825055786354	0.003	0.000194484245486791	0.000292536105815484	0.380273787209592	0.0287906802082985	0.542993127153801	0.000593761479622719	0.476789109605671	0.00178549492918885
Rv0369c		Carbon monoxide oxidation accessory protein CoxG	8.09493550179788	0.038	0.000202284354537611	0.000303121427199271	0.0885095903705801	0.498523502945029	0.182279778190148	0.0897602109932192	0.193187254091784	0.0579650464693439
Rv0618	GalTa	Galactose-1-phosphate uridylyltransferase (EC 2.7.7.10)	8.0826776444463	0.034	0.000878523376429618	0.00118992907223289	0.109747549606885	0.24215349501372	0.106215126928266	0.190613641869758	0.0812409980867548	0.304191618752622
Rv0857		Conserved hypothetical protein	8.05530443655915	0.039	0.0706667194749744	0.0779432537312096	0.460919077909653	1.19334616340202e-08	0.720186555773563	3.07335398819175e-16	0.826954083733378	4.53755145788565e-19
Rv3875	EsxA	6 kDa early secretory antigenic target ESAT-6 (EsxA)	8.05413621014726	0.021	0.00748620431304948	0.00898796856195124	0.718748506111202	4.17417018565445e-07	1.45777002714801	1.07314225274473e-17	1.36655641893895	8.69644337809273e-17
Rv2470	GlbO	Hemoglobin-like protein HbO	8.03156409329066	0.002	0.00024979587933702	0.000368344647304385	0.272174468395983	0.011868792611663	0.510998081062715	8.14048648624116e-07	0.55753842180806	4.33856995168218e-08
Rv1748		Putative uncharacterized protein BCG_1787	8.0283710295783	0.046	0.000580941882380131	0.000805253938116024	0.13877556099321	0.0596140492133155	0.158620732807182	0.0179665661237209	0.226830503833797	0.000512485344279013
Rv3020c	EsxS	PE family protein	7.98487974629002	0.005	0.00413341759176037	0.00509813827115324	-0.52757113972659	0.0844542276774135	-0.151608461442551	0.624597737413745	0.490860130193191	0.0691810032858282
Rv3523	Ltp3	3-ketoacyl-CoA thiolase	7.98478385650324	0.005	0.00273346573885403	0.00345351663476654	0.363248867863616	0.100749715592139	0.478230176383271	0.0158923933305073	0.434168115117226	0.0243149441541369
Rv3742c		monooxygenase, flavin-binding family	7.9798112596315	0.009	6.13588175232521e-05	9.95671461157223e-05	0.196598483512574	0.011029369215343	0.319507637592071	9.33758108782573e-06	0.409713937675319	3.2049748495514e-08
Rv2940c	Mas	Polyketide synthase	7.95865265852293	0.001	3.73545638985417e-06	7.87099877692496e-06	0.00187657875660996	0.992116252778114	-0.0456270849500076	0.80872517731609	-0.0111488381568101	0.951066575988571
Rv1198	EsxL	ESAT-6-like protein EsxL	7.95561453871586	0.035	1.47743988591364e-06	3.48861919585312e-06	0.301424843810565	0.223836553525296	0.685021799335503	0.00262064163157011	0.60505250601393	0.0072910395019229
Rv0349		Hypothetical protein	7.9510077239674	0.001	0.00010203210449292	0.000159573232292351	0.0714601372501544	0.593227074245722	0.28751558479845	0.00928903250400672	0.475832427041453	1.70094137574939e-05
Rv1372		Chalcone synthase (EC 2.3.1.74)	7.93658371498313	0.049	9.56521413660955e-06	1.81789387751728e-05	0.170169081486937	0.264896616375548	0.360385941168746	0.00776816120489737	0.611493109464904	4.01891073756057e-06
Rv1781c	MalQ	4-alpha-glucanotransferase (amylomaltase) (EC 2.4.1.25)	7.90815608450966	0.042	0.000470552185997074	0.000661604204047189	-0.0182088937132328	0.847567392870557	-0.0544275608994829	0.474715941117064	-0.0106182321615238	0.889643439525407
Rv3902c		Hypothetical protein	7.89535093082452	0.002	0.00418978728125991	0.00516285725758973	0.0208348988676699	0.915055167532287	-0.016689691008402	0.922525897011617	0.783456924668368	1.45457607933678e-07
Rv0552		Amidohydrolase family protein	7.88063109431576	0.04	2.02895406841313e-09	2.23353558666864e-08	0.287028740414083	0.000582537756048886	0.465126108207384	1.14273228701986e-08	0.536558311544763	7.83647039944948e-11
Rv1606	HisI	Phosphoribosyl-AMP cyclohydrolase (EC 3.5.4.19)	7.8784448341895	0.048	1.04343553553879e-05	1.97457753249103e-05	0.365677380552048	0.00213264854921057	0.383778290359963	0.000304416434720557	0.34583691171922	0.000622372831368132
Rv1034c		transposase	7.87830852216595	0.001	0.000100462136802955	0.0001574897560769	-0.408601658161656	0.119625600236055	-0.156060209106472	0.5263225457986	0.0573376180457243	0.807072958658104
Rv1809	PPE33	PPE family protein	7.83853056998346	0.007	0.0492949555391006	0.0550275711551646	0.98828506918945	9.7554572955456e-05	1.59090784883872	4.24215321974787e-10	1.54780824494729	6.97882413475179e-10
Rv0787		Unknown protein	7.83504706970388	0.051	2.57062560038284e-06	5.68484481687336e-06	0.156881770753164	0.0617406522431192	0.140464039163937	0.0645444427859899	0.106833779503224	0.153056351390723
Rv3706c		Conserved hypothetical proline rich protein	7.83235396259717	0.038	0.0296061916294227	0.0337120359700074	0.193560858190349	0.485956644266454	1.29669750452159	1.38389634278437e-07	1.73554546269851	1.9606886381748e-11
Rv2389c	RpfD	Resuscitation-promoting factor RpfD	7.8129706369688	0.002	0.00406671582374197	0.00502054323813314	0.0286960481669407	0.844237303191986	0.073463502694108	0.530085886545907	0.618247623045167	8.11880712442211e-08
Rv2797c		Conserved hypothetical protein	7.79899890465692	0.006	0.000153891759348996	0.000234856317839059	-0.124400854781856	0.0712346194193533	-0.160682411139758	0.00949050614106922	-0.0972858207558138	0.102368408251129
Rv1828		Transcriptional regulator, MerR family	7.77380565793451	0.039	0.000308960808836273	0.000448597096936554	0.135074072341933	0.0204138408482123	0.229308167490759	2.92602605669584e-05	0.162861501106084	0.002056938207029
Rv1977		Zn-dependent protease with chaperone function	7.77263859899167	0.001	0.00569737690410663	0.00692608620890785	0.0723533096459006	0.250811924395707	0.156515916867415	0.00499563889854576	0.270625757674698	2.1804349102798e-06
Rv3337		Conserved hypothetical protein	7.76960854790685	0.044	2.28946578861006e-07	7.49451156831662e-07	0.058827854054857	0.757575799649374	0.324482029120735	0.0263864962522166	0.361674655649885	0.00838859114037429
Rv0261c	NarK3	Nitrate/nitrite transporter	7.75336362332493	0.048	1.69196181955638e-05	3.05075148408215e-05	0.465899781501629	0.00122780678456967	0.506464146474348	9.26358018661592e-05	0.372997717227709	0.00164892196307517
Rv0413	MutT3	Possible mutator protein MutT3 (7,8-dihydro-8-oxoguanine-triphosphatase)	7.74949531359149	0.002	1.31017378231962e-05	2.4171915556816e-05	0.0393789005809477	0.702623021504157	-0.00646933187480503	0.944186724302296	0.0346510462994072	0.677228427169829
Rv2842c		COG0779: clustered with transcription termination protein NusA	7.71858527158336	0.009	0.0131901771046268	0.0154533501809513	0.639006478165303	1.76418086679006e-11	0.868087594600997	1.45049640770667e-17	0.873241503276645	7.27000844171052e-18
Rv1091	PE_PGRS22	PE-PGRS FAMILY PROTEIN	7.71436478304624	0.051	0.000134369688118316	0.000206970984721779	0.157274984827596	0.201951217899514	0.0941794578173605	0.401502278962229	0.00701539798173911	0.95114491140109
Rv3622c	PE32	PE family protein	7.70239640567793	0.007	0.0342338472207787	0.0387483078482981	1.31347582916774e-05	0.999933084276681	0.093989531560664	0.608986658803172	0.304894663176817	0.0536585353693271
Rv1344	MbtL	Acyl carrier protein MbtL	7.69447675413755	0.043	0.00178694175269885	0.00232220618875907	-0.334149109002044	0.147576293223835	-0.0775734667408727	0.733510501443493	0.259578856279457	0.173792393761401
Rv0311		Unknown protein	7.6872910109041	0.053	6.22483207471534e-06	1.24121839763767e-05	1.12486527381244	1.3272441271432e-05	1.6856294569379	7.18777016114635e-11	1.81857951194668	1.32684648372191e-12
Rv1331	ClpS	ATP-dependent Clp protease adaptor protein ClpS	7.62598146168459	0.002	3.60378529342376e-08	1.72132725433486e-07	0.628150448221665	0.000407788057545978	1.12970134335526	3.40768658845567e-10	1.38730354083007	3.2227587463988e-13
Rv2045c	LipT	Probable carboxylesterase LipT (EC 3.1.1.-)	7.62482796185038	0.048	3.48530498590254e-07	1.0445401217177e-06	0.487500163666372	2.04966605837941e-08	0.722975444590773	5.15484422939643e-15	0.788864898411615	8.88408968787622e-17
Rv2553c		FIG004453: protein YceG like	7.62290631579689	0.004	0.00324619660270581	0.00405417514115427	0.407521915942056	0.0129245392305477	0.275418076990773	0.066588573636818	0.429579895847278	0.00370222661968227
Rv2558		Conserved protein	7.60935808483048	0.016	5.21298378576165e-05	8.57112021705288e-05	-0.354072655229471	0.000766780666023576	-0.100780036676246	0.290476587457268	-0.0693551964315162	0.474646382059582
Rv0748	VapB31	Possible antitoxin VapB31	7.60628558303517	0.046	9.48355778566827e-05	0.000149198965321638	-0.149358446041303	0.0810374546007306	0.0251626371677744	0.763351734870098	0.13541352174301	0.0579926046779134
Rv0365c		fructose-bisphosphate aldolase family protein	7.6027343569077	0.006	0.00203296821796571	0.00262135486638408	0.209516866240572	0.00576205991692006	0.30087925709736	1.90285514719462e-05	0.313359345466101	5.60397247362981e-06
Rv2934	PpsD	Phenolpthiocerol synthesis type-I polyketide synthase PpsD	7.60253689356138	0.003	1.84078532863681e-05	3.28776669483267e-05	0.331260927276324	0.201986621723583	0.396215617623229	0.102327814501549	0.517557996136917	0.0290905309968689
Rv0744c		POSSIBLE TRANSCRIPTIONAL REGULATORY PROTEIN	7.56370428788316	0.049	0.009977827928691	0.0118399188380466	0.157663734219838	0.255521304310237	0.685901733587262	2.36275039613143e-07	1.03215192005989	9.47829825788541e-13
Rv0255c	CobQ1	Cobyric acid synthase	7.53475329425695	0.039	0.00713073566308469	0.00857673835505405	-0.30979323901559	0.012132448260003	-0.400916789188124	0.000368980990631212	-0.387104862750259	0.000411945928995231
Rv2699c		Conserved hypothetical protein	7.53059275870064	0.043	0.00202255012190474	0.00261046254772635	-0.275468415103218	0.223252722816226	-0.0490433317243726	0.827519335034504	0.470064298713162	0.0166638857950555
Rv3613c		Hypothetical protein	7.52613314326746	0.046	3.13452926111885e-05	5.3831544009016e-05	-0.50787785767308	0.0495241215220429	-0.584169309224055	0.01310174502871	-0.646126248104235	0.0057774844580284
Rv3349c		Mobile element protein	7.51281273959991	0.064	0.0054303671138994	0.00661565877088786	-0.0943992559308935	0.439737485441906	-0.2693914556707	0.00828974486609197	-0.191696357380709	0.0444305234103763
Rv2491		Rossmann-fold nucleotide-binding protein	7.50626925229624	0.021	0.0030490785424987	0.0038163899615401	-0.0854742267126749	0.617727966406366	-0.039556888393744	0.806081170334545	0.741958483479453	1.54169383843979e-07
Rv0820	PhoT	Phosphate transport ATP-binding protein PstB (TC 3.A.1.7.1)	7.50589774887843	0.003	0.00397171122795397	0.00490935627368245	0.0452690788172037	0.541374758340553	0.316435245817287	1.64206905052932e-06	0.399352743742068	5.2199815127207e-09
Rv1782	EccB5	Possible membrane protein	7.49334871745969	0.019	0.00341671096354274	0.00425243011873437	0.0818474803677063	0.496891516994087	0.282559865353692	0.0058160784180897	0.334641751655695	0.00118985154239202
Rv3205c		Conserved protein	7.49287210526388	0.051	0.000402765936000189	0.000572662550863953	0.055049163341879	0.407555568176239	-0.0175467527271049	0.78079835045082	0.00167445008460376	0.97884341050938
Rv3279c	BirA	Biotin-protein ligase (EC 6.3.4.15)	7.49131082681305	0.004	0.00580504843874698	0.0070505080976713	0.0156874468597676	0.860930150680097	0.0164738883999371	0.827595830730813	0.120389672990298	0.0627935118651994
Rv0451c	MmpS4	membrane protein, MmpS family	7.49066516571493	0.009	0.003994724197656	0.0049362667790687	-0.0581383478942517	0.734468969377931	0.357328398595282	0.00919107820161474	0.48179865498688	0.00036223658859095
Rv0268c		Hypothetical protein	7.48706377548008	0.005	0.00071813163073817	0.000982394182634591	-0.316656564421159	0.00258299792292347	-0.399652611970335	3.7317781949616e-05	-0.257914375361173	0.00544960201037157
Rv3759c	ProX	L-proline glycine betaine binding ABC transporter protein ProX (TC 3.A.1.12.1)	7.47820651953404	0.047	0.00304412475469994	0.00381138997327585	0.340760889944731	0.0505748699111549	0.414502025438013	0.00890339539732882	0.434303037836766	0.00507484985531837
Rv1753c	PPE24	PPE family protein	7.47218432613945	0.056	0.00210279340098637	0.00270349433048199	-0.114594701492395	0.365462266181773	-0.149744067801982	0.178551204511636	0.130189136763766	0.222934560558904
Rv2936	DrrA	Daunorubicin-DIM-transport ATP-binding protein ABC transporter DrrA	7.4621802879768	0.001	1.85754941087062e-08	1.05005709229016e-07	0.115060853705746	0.524210055897072	0.0999745840182857	0.538616022759252	0.154757519020269	0.317988016723116
Rv2341	LppQ	Lipoprotein LppQ	7.42100666245855	0.005	0.000259296389158514	0.00038136337916948	-0.0283879059163774	0.866980083917918	-0.105983318918353	0.418184541517721	-0.130603895527469	0.27947201283461
Rv0557	MgtA	Glycosyltransferase	7.41545812678048	0.065	8.96162803960773e-05	0.000141548131277429	0.445069191306499	0.00968539402737717	0.292052698955716	0.0580902401433996	0.405233884820307	0.00709166692920467
Rv1094	DesA2	Fatty acid desaturase occurring in virulence cluster	7.40952886276844	0.051	0.000519616123842552	0.000725818796537892	0.176501173834898	0.642800083846095	0.0979527778966709	0.784592160899519	-0.0672185234470248	0.844373302801582
Rv1799	LppT	Lipoprotein LppT	7.40467772843638	0.006	0.0015432005544502	0.00202599240283617	-0.212299935051023	0.105733899159058	-0.172285813296486	0.151971736837556	-0.0510062057809053	0.662008670495209
Rv0383c		Possible membrane protein	7.3971744148085	0.026	0.000173175098337347	0.000262170606016236	0.355233427474072	0.00325502069829599	0.624874319079506	1.51314362874112e-07	0.497863855356407	1.02209053282778e-05
Rv0426c		Possible membrane protein	7.38708875167914	0.043	0.0132919547423848	0.0155680012219974	0.379250066666461	5.44897480467575e-05	0.799516336632503	1.22002429862589e-14	0.719282070728149	3.23871235330502e-13
Rv2453c	MobA	Molybdopterin-guanine dinucleotide biosynthesis protein MobA	7.38227378763093	0.001	1.11143219847452e-05	2.08734950696491e-05	0.14855160049069	0.324863485878774	0.208951697277617	0.110872200176318	0.301596401836646	0.0181682470531829
Rv1416	RibH	6,7-dimethyl-8-ribityllumazine synthase (EC 2.5.1.78)	7.28295983522878	0.045	0.000557107938585247	0.000774378086022306	0.462460247531172	0.000127370637242096	0.698360954825457	3.35718823577340e-09	0.633906306991189	1.89205952819286e-08
Rv0870c		FIG020413: transmembrane protein	7.28263097420631	0.051	0.0126371709836331	0.0148185652077185	0.364555071208801	0.00141649698141289	0.438128845085079	3.29218190075568e-05	0.349239398313329	0.000555289413345272
Rv0140		Conserved protein	7.27391782299461	0.002	0.00741017692570342	0.00890206865258325	-0.0854319509208885	0.361868119310832	0.0451349205645393	0.601777104787851	0.0707754094883573	0.377456066464803
Rv3360		ABC transporter ATP-binding protein	7.27320073418085	0.001	0.000359159833148692	0.000514528182023397	-0.160257337036301	0.0636848831874661	-0.311048369313014	9.55678450545889e-05	-0.111027963548311	0.13330386627235
Rv2667	ClpC2	ATP-dependent protease ATP-binding subunit ClpC2	7.26323819435785	0.044	0.000233684279548362	0.000345999004070488	0.0137158901414862	0.922282776165569	0.454019996068904	3.47818597417406e-05	0.862287721746209	4.7784106317173e-13
Rv3857c		POSSIBLE MEMBRANE PROTEIN	7.25343277831697	0.039	1.26274596188366e-06	3.05798443176457e-06	0.158483368234215	0.120267625554913	0.20937637228694	0.0207588912706153	0.23570811264847	0.00734783041981881
Rv1741	VapC34	Toxin 1, PIN domain	7.23820580551987	0.007	0.000369702906293741	0.000528679147035382	-0.0753292916822561	0.412331974667359	0.350005699870941	2.14194651478598e-05	0.333590307795132	1.57747830172333e-05
Rv1671		Possible membrane protein	7.219924138351	0.057	0.00869583585404992	0.0103775530582566	0.269539666181664	0.0267263144518522	0.688070263131712	1.9208505340231e-08	0.738315606227149	4.83821553415584e-10
Rv1958c		Hypothetical protein	7.2081716824741	0.016	0.0218498370278149	0.0251611858442586	0.0886449135833498	0.596544301313216	0.348804820030165	0.0107854793344189	0.680710535310634	1.0366612326354e-06
Rv0996		PROBABLE CONSERVED TRANSMEMBRANE PROTEIN	7.19092830265694	0.012	0.00969337554737076	0.0115230255534704	-0.166404847898741	0.148532404706534	0.427776853843168	5.64510730516852e-05	0.583096139942312	1.22948444684876e-07
Rv2544	LppB	Lipoprotein LppA	7.18349018165332	0.012	0.000444341051972709	0.000627286444241402	0.0403507493476671	0.851993213073834	-0.208540179247547	0.20888994913416	0.0047543604647271	0.97842299821242
Rv1594	NadA	Quinolinate synthetase (EC 2.5.1.72)	7.17839856992519	0.047	0.00459195692564765	0.00563407094280616	0.219621674608184	0.212346972389849	0.202622953150858	0.215042354132965	0.125869580102046	0.441594460872697
Rv1833c		Haloalkane dehalogenase 2 (EC 3.8.1.5)	7.17693054141104	0.008	2.68948126698008e-06	5.91805014118429e-06	-0.126218384127126	0.188222655844791	0.0148241562870988	0.879940426200534	0.0386400581029953	0.657544967739255
Rv3855	EthR	Transcriptional repressor EthR, TetR family	7.17410377353522	0.008	0.000329203831122428	0.000475211051536698	0.111553927701129	0.784200828164366	0.107716883358543	0.755973686765583	0.109585440764913	0.733972550607936
Rv3089	FadD13	Long-chain-fatty-acid--CoA ligase (EC 6.2.1.3)	7.16016515281269	0.009	0.000569474200977978	0.000789909415248337	0.00631147532036636	0.95253100778353	0.174666884338776	0.0283991770377117	0.104382914102041	0.17481954316195
Rv2551c		Shikimate 5-dehydrogenase I alpha (EC 1.1.1.25)	7.15604558430535	0.001	0.000416139845566105	0.000590410477072368	0.531002333281477	0.00703940390033344	0.23773449212324	0.156980048578292	0.300852207299786	0.0580910273768975
Rv1434		Hypothetical protein	7.15147823761212	0.052	0.00131324597610826	0.00174019323409611	0.796623551999414	0.00106548196564309	1.57886021586592	2.32026676540427e-11	1.27778838239984	5.41968161725705e-09
Rv3088	Tgs4	Wax ester synthase/acyl-CoA:diacylglycerol acyltransferase	7.14845443138755	0.007	0.00327445628730331	0.00408561673021769	-0.134260308375858	0.21822413960105	0.114472214480388	0.2456556841045	-0.0315764167976935	0.747655036645396
Rv1922		D-alanyl-D-alanine carboxypeptidase (EC 3.4.16.4)	7.14467463607065	0.052	0.00482019204567787	0.00590306415701814	-0.0622342553667918	0.517983352970691	0.248614670905247	0.00217716857734737	0.434156563096238	2.1448965424575e-07
Rv1723		6-aminohexanoate-dimer hydrolase (EC 3.5.1.46)	7.13758206633716	0.007	0.00707608287383742	0.00851615788632039	0.129751455683527	0.340117783622511	0.0803385315990521	0.50554206038725	0.0856793790992256	0.45219095087463
Rv3800c	Pks13	Probable polyketide synthase, similar to many. e.g. gp|M63676|SERERYAA_1 S.erythraea first ORF of eryA gene, involved in complex polyketide formation in erythromycin biosynthesis.	7.1346842582683	0.064	0.0247385804047257	0.0283726171799076	-0.169028973312743	0.058171335900596	-0.31611386644318	0.000225592174953678	-0.307864489097902	0.000256238560257954
Rv2310		DNA binding domain, excisionase family	7.12769897427871	0.055	0.0360767062665602	0.040706652669878	-0.226623208663163	0.326191105038467	-0.0494967412723932	0.82232301925067	0.0901834109626511	0.659155001257387
Rv3338		Alpha/beta hydrolase family	7.12085385901935	0.073	0.00010927266281684	0.000169960689641534	-0.0213692665907335	0.899137468435531	0.245123843995293	0.0520136990943792	0.179735507719106	0.142861924732424
Rv0122		Hypothetical protein	7.08963682990937	0.065	0.0287439840422366	0.0327678119861872	-0.46382915103192	0.0207618114197466	0.27354648062195	0.147367039479638	0.902600081769526	1.38624760844067e-07
Rv0810c		Conserved hypothetical protein	7.07676435697809	0.002	1.06227442713308e-05	2.00450074711627e-05	0.144615425748022	0.0708372616010348	0.27765248956204	0.000178041674617733	0.360662849961203	2.23413943102061e-06
Rv3052c	NrdI	Ribonucleotide reduction protein NrdI	7.05428582181074	0.064	0.000850165186393612	0.00115348461957262	0.122729043151464	0.116748174794453	0.29872259733629	4.94639102801815e-05	0.45890390350225	5.42847788446864e-09
Rv0154c	FadE2	Butyryl-CoA dehydrogenase (EC 1.3.99.2)	7.04081314916582	0.006	0.000227885297107348	0.000338496650178989	0.267402153521003	0.00240146370196413	0.49240419517136	1.45844698276006e-08	0.474096485983431	2.48536364918488e-08
Rv3408	VapC47	Possible toxin VapC47. Contains PIN domain.	7.03942099088998	0.016	0.00102822595111565	0.00137953069876219	0.0404087462946947	0.634638278219444	0.322182285482661	1.0906093440363e-05	0.381249739585176	3.70178467124045e-07
Rv3614c	EspD	ESX-1 secretion system protein (Rv3614c)	7.03422402513376	0.054	6.98083094980482e-05	0.000112269616327496	-0.669628878179537	0.00108660995283155	-0.463608147621217	0.0132604999319817	-0.632626115853041	0.000790301213657712
Rv1325c	PE_PGRS24	PE-PGRS FAMILY PROTEIN	7.03193235343212	0.007	0.000358285227376287	0.000513460329460283	0.139940014586409	0.228267351406764	0.100828948790054	0.330937027825792	0.0932907970296499	0.350750259675202
Rv0187		O-methyltransferase	7.02608746216811	0.063	0.000159343311134887	0.000242803036215506	0.439984901223897	9.39076162736944e-08	0.744632999406172	2.17143653697773e-16	0.694266439318243	9.42523853735494e-16
Rv1906c		Conserved protein	7.01576455096692	0.065	0.0100677609992999	0.011939505285353	0.108412403057219	0.287988673248652	0.194823455918387	0.0310620127614452	0.120648311036152	0.175065646033846
Rv1142c	EchA10	Enoyl-CoA hydratase (EC 4.2.1.17)	7.00412019753026	0.02	0.000596399498316183	0.000826103731721335	0.268828320062963	0.217834252468812	0.426518613112906	0.0268907976345427	0.66413834794886	0.000514433131168736
Rv2039c		Probable sugar-transport integral membrane protein ABC transporter	6.97534548309797	0.06	0.00206899286856427	0.00266348482658711	0.79165271258568	1.25668211511462e-06	0.776733591424532	7.90597576207584e-08	0.740017002993636	1.09595950925278e-07
Rv0063		Oxidoreductase	6.97437085031507	0.003	0.000825359250571303	0.00112097664448748	0.628670638610123	3.83588820336271e-08	1.36272790555379	9.51624802615063e-22	1.10324529649126	6.4219875220602e-18
Rv1487		Putative activity regulator of membrane protease YbbK	6.95467098595389	0.018	0.00448916566299414	0.00551466594891459	0.569452650191617	1.2861949086739e-05	0.928222640175653	4.42646033635548e-12	0.882757146318299	7.13682276113135e-12
Rv3258c		Conserved hypothetical protein	6.9475034270983	0.014	0.00237953058957499	0.00303182255946489	-0.03714656235943	0.765159831005851	0.412714646311791	4.32067829492161e-05	0.439840535991578	1.12519020499215e-05
Rv3243c		Unknown protein	6.92983139763034	0.059	0.00361541235663174	0.00448848756802703	0.138586699632235	0.0909322384958389	0.141758721668482	0.0525371809391278	0.162331800600901	0.0219572198195524
Rv3228		Ribosome small subunit-stimulated GTPase EngC	6.8983625154712	0.011	4.71106701125908e-05	7.82029252412013e-05	0.392155663451829	0.172908611494557	0.420611305163527	0.105631615992483	0.559058462519303	0.0274175288178887
Rv1539	LspA	Lipoprotein signal peptidase (EC 3.4.23.36)	6.87848509528252	0.053	2.41746372173374e-06	5.40630322463135e-06	0.310369049110793	0.0990365804738301	0.441926331227244	0.00891848246332514	0.574386919705782	0.000566336065796329
Rv1167c		Transcriptional regulator, TetR family	6.87720618854969	0.005	6.561147495586e-07	1.75464334774285e-06	0.0735241727892948	0.478476993305481	0.402360670268653	1.1423175946199e-05	0.264909420708385	0.0021698684049628
Rv0450c	MmpL4	Transmembrane transport protein MmpL4	6.85053890446394	0.022	0.00132397096342468	0.00175206813474848	-0.00517841381568118	0.974032465015156	0.20865580468268	0.065922246021076	0.372755783551302	0.00102140813427188
Rv3113		hydrolase, haloacid dehalogenase-like family	6.84545472003502	0.021	0.0218654451594946	0.025171865313972	-0.471624027939197	0.00468743846165472	-0.531784742771006	0.000627756842917834	-0.0513626345442042	0.741039209766545
Rv2875	Mpt70	Immunogenic protein Mpt70	6.8384205102319	0.064	0.000916078747343104	0.00123700201900832	-0.0353936534891304	0.889243642776856	0.197829771489526	0.32628190582211	0.473637472702693	0.00884160772350791
Rv0578c	PE_PGRS7	PE-PGRS FAMILY PROTEIN	6.82726968645895	0.062	0.000327472169324773	0.000473227054871508	0.0226228767187067	0.920229489052225	0.044086943144892	0.823693528639319	-0.042943987604577	0.818951795716061
Rv0106		Putative metal chaperone, involved in Zn homeostasis, GTPase of COG0523 family	6.8230057668524	0.045	0.00801641240713552	0.00959844016449429	0.345644531520746	0.00181588980062032	0.312501426699358	0.00240555234509556	0.335902078095959	0.000934555787912812
Rv2891		Conserved hypothetical protein	6.80346864546212	0.011	0.000111533524269415	0.000173273739424025	0.287065145212855	0.120570871253387	-0.207044397132802	0.190405168813727	0.0831979095388453	0.599783700789752
Rv2556c		Conserved hypothetical protein	6.80021615301752	0.03	1.86554427496997e-05	3.32750132348773e-05	0.401807795683194	0.05166093318328	0.396991428343789	0.0344503421738281	0.481696400541743	0.00897839370857571
Rv0595c	VapC4	Possible toxin VapC4	6.79857593577201	0.014	1.53174578768422e-05	2.78588455847007e-05	0.265423055617745	0.00516231582244115	0.562709233545791	2.61240675629536e-09	0.560012037405903	8.39096593818399e-10
Rv3615c	EspC	Highly immunodominant RD1 (Region of Difference 1)-dependent secreted antigen specific for Mycobacterium tuberculosis infection	6.79127805358781	0.061	0.000216867348841458	0.000323753134596527	-0.49655388174982	0.0125766349458326	-0.275578391292729	0.133621093693042	-0.489199719232722	0.00718517201213948
Rv3612c		Conserved hypothetical protein	6.79039633640577	0.006	0.00110610180279218	0.00147752892917517	-0.305541547469831	0.255334531931968	-0.626925187886332	0.00780543626219083	-0.568458548794264	0.0129973104908428
Rv3505	FadE27	Acyl-CoA dehydrogenase, short-chain specific (EC 1.3.99.2)	6.77996554040803	0.07	0.000107210153483016	0.000166948726466108	0.110989783736528	0.472953918328725	0.201311037932474	0.119792890600204	0.25530281692613	0.0411209391791455
Rv3867	EspH	RD1 region associated protein Rv3867	6.77098371189463	0.072	0.00616303606118485	0.00747388016696631	0.490084517005203	2.03668408441136e-10	0.718614669728079	1.78045791211136e-17	0.892993807326288	1.34789624156762e-21
Rv0877		Conserved hypothetical protein	6.75749638433451	0.006	3.6896911439623e-05	6.24481797534335e-05	0.0878241206198203	0.119594848995282	0.259662244371532	1.38071831268495e-06	0.197796396412646	0.000105582655356715
Rv0078		Transcriptional regulator, TetR family	6.73831052838349	0.019	0.0762915375625749	0.0839143565661978	1.40784251654469	3.58809406566983e-21	1.63372607328682	4.27662711400059e-25	1.68068133536703	2.41494900901682e-26
Rv0576		Transcriptional regulator, ArsR family	6.71920954307668	0.015	0.00187272226499286	0.00242733146806315	-0.112588930962519	0.225913799077593	-0.334360971114777	7.39223862165139e-05	-0.239309092407337	0.00294749138424986
Rv1443c		Unknown protein	6.7069360312373	0.062	0.0015002768409937	0.00197224616808103	0.176991455579468	0.030013595446661	0.317105203667519	3.27332265047667e-05	0.312878017824866	2.28470857973718e-05
Rv2408	PE24	Possible PE family-related protein PE24	6.70687179000177	0.001	0.000330429038786009	0.000476806463375309	0.387675983708842	0.0164984692252027	0.366061601538918	0.00948972664897501	0.415880357109689	0.0025034908645644
Rv1145	MmpL13a	Probable conserved transmembrane transport protein MmpL13a	6.69998267055077	0.079	0.023821752637796	0.0273526856349614	-0.192481809955674	0.037251008272294	0.180803783964164	0.0319100760253189	0.379202696634811	4.92796656960871e-06
Rv3866	EspG1	RD1 region associated protein Rv3866	6.68253449034804	0.07	0.00184292881178843	0.00239339839805465	0.5775046774271	1.28823531080786e-09	0.917405030340246	1.13041294808069e-17	0.968200021096806	9.13744327520156e-19
Rv2919c	GlnB	Nitrogen regulatory protein P-II	6.64757112214365	0.005	0.00175743025498873	0.00228684604889496	0.514770119477838	0.00583817195493408	1.13331487186459	1.54755885263264e-09	1.45296715632906	1.41632447365879e-13
Rv2519	PE26	PE family protein	6.63516759422073	0.024	0.0467237361559513	0.0522895318174459	0.0484744913423452	0.518518765225337	-0.283494257211213	1.81172245571333e-05	-0.103221508397153	0.0980862485205845
Rv1356c		Hypothetical protein	6.63505205561565	0.05	0.00529204786323827	0.00645308321832122	0.319759842023674	0.0403743985550498	0.412298365677786	0.00401327491629474	0.84688489017252	8.71046469640279e-09
Rv3446c		Type VII secretion-associated protein	6.62946085718892	0.01	0.00170853359159004	0.00223125615937522	-0.196467753336894	0.31098526404383	-0.295767830590479	0.0819020014777404	-0.111458760332355	0.501290730893695
Rv0238		Transcriptional regulator, TetR family	6.62552163530309	0.006	0.000859076676748113	0.00116517771788294	0.353577673201902	0.00169102533587091	0.464990283577483	9.91631308933021e-06	0.534592092327577	4.00012130101025e-07
Rv3526	KshA	Terminal oxygenase KshA	6.61676251639692	0.012	0.0161701243058162	0.0188004897575523	-0.221405310866483	0.081087549453703	0.323487906484733	0.00482584358455588	0.660921601362842	6.01148897073825e-08
Rv0657c	VapB6	Possible antitoxin VapB6	6.61294402991618	0.008	0.00303983474252568	0.00380721817421905	0.133528228094415	0.228946390211006	0.374030285065651	0.000178842784334068	0.385875113285092	6.5788464696204e-05
Rv0961		PROBABLE INTEGRAL MEMBRANE PROTEIN	6.60725541906099	0.016	0.000701033744074249	0.00096065796515554	0.0796777348561095	0.511713192755242	0.233799036441927	0.0222823975954079	0.243268880884066	0.0136531962284162
Rv0387c		PPE family protein	6.60687960102638	0.011	1.77138186065118e-05	3.178090977078e-05	0.284963154197203	0.0334446892979057	0.342782648832097	0.00315757862033867	0.470236867915063	4.26481176066103e-05
Rv0290	EccD3	ESX-3 secretion system protein EccD3	6.60161732108249	0.025	0.00128524238776405	0.00170649958201615	0.43326986944235	0.00881900797972875	0.327903784709074	0.035063419967421	0.332276282200139	0.0293358138991799
Rv2873	Mpt83	Immunogenic protein Mpt70	6.58235315167232	0.074	0.0178705732611473	0.0207350826685545	-0.189326173917946	0.327510843041993	0.128842498265075	0.485042746837203	0.416230037471117	0.0117755760975286
Rv2779c		Transcriptional regulator, AsnC family	6.57848709407293	0.005	0.00664183404762748	0.00802025174879113	-0.15085716433783	0.375537211440659	-0.079958806722253	0.609740846417017	-0.0523009064589761	0.729812508547541
Rv0113	GmhA	Phosphoheptose isomerase (EC 5.3.1.-)	6.55100281220469	0.016	0.00732392390140762	0.00880643678795579	-0.487191067258215	0.00278334045461881	-0.546120877702533	0.000240427971170309	-0.318298033262534	0.0245098336094951
Rv3110	MoaB1	Pterin-4-alpha-carbinolamine dehydratase (EC 4.2.1.96)	6.53990265732694	0.056	0.0034575499905488	0.00430056452658558	-0.586339140892346	0.00453489527485623	-0.386323621597063	0.0423728570227818	0.234875147381227	0.186381742086887
Rv3817		aminoglycoside 3'-phosphotransferase	6.48341072206761	0.076	0.000312661583487097	0.000453638967790334	0.000197842436683082	0.998729420260975	-0.0245043763287613	0.820598223677188	0.081804452639723	0.384346224301972
Rv3179		ATPase	6.47984090203251	0.002	0.000431407195585742	0.000610328300198554	-0.00573046153544787	0.96701960210077	-0.0163031020302826	0.88684857409107	0.0752154612052607	0.44827424360584
Rv0676c	MmpL5	Transmembrane transport protein MmpL5	6.46828804708477	0.007	1.52663795320198e-06	3.5941109158914e-06	0.916023419005237	0.00016827312736322	0.87172868810784	0.000105844936373087	0.51484452925521	0.0182772894758721
Rv3878	EspJ	RD1 region associated protein Rv3878	6.46602405160016	0.021	0.0186651702778324	0.021631783809888	0.551838887442862	6.9921447991364e-09	0.995133176295816	6.95719884699001e-19	1.07587418457284	1.59343910957883e-20
Rv3079c		Probable F420-dependent oxidoreductase family protein	6.43992896255225	0.074	1.28132740044982e-05	2.3705749950594e-05	-0.0967922307305287	0.524210055897072	-0.0906554342614552	0.504826309808805	0.116115408007881	0.350460143699556
Rv2942	MmpL7	Putative membrane protein MmpL7	6.36422547701283	0.011	0.00032867742541981	0.000474623578713054	0.461260437168235	0.007964972478302	0.481021022689958	0.00326552915247073	0.57734394457467	0.000392103963209605
Rv2094c	TatA	Twin-arginine translocation protein TatA	6.31909739609544	0.078	0.0190737277924301	0.0220730909281063	0.358196918505103	0.000443896126994449	0.922471955270723	2.58004376583288e-15	1.01867978057419	4.24851328924979e-17
Rv3697c	VapC48	Cell division protein DivIC (FtsB), stabilizes FtsL against RasP cleavage	6.28783223983284	0.007	0.00754717069700764	0.00905842837508559	0.10877963253031	0.203507399836543	0.266610001385547	0.000534983924899964	0.303410542508868	7.25897547512833e-05
Rv1155		Pyridoxine 5'-phosphate oxidase, Rv1155	6.26321751102581	0.014	0.0820825269699838	0.0900844965972703	0.315064122497605	0.00780716969860548	0.600294719597484	1.87708802025343e-07	0.600755542959196	1.06213416788002e-07
Rv1163	NarJ	Respiratory nitrate reductase delta chain (EC 1.7.99.4)	6.25344656891361	0.008	0.00051006740981639	0.00071348394460061	0.118451633773178	0.41708385886193	0.207516432115832	0.0955845321522275	-0.0278552871842255	0.829484310086221
Rv0699		Hypothetical protein	6.2217576888556	0.013	0.0454357016726522	0.0509054069487229	-0.193590579854382	0.523234577596214	-0.443478776755497	0.0891365377148759	0.0663920123157776	0.800381372307234
Rv2015c		Transcriptional regulator, IclR family	6.18082249994426	0.03	0.000704781206656348	0.000965460363754681	0.237043606314241	0.333915385386941	0.463948466615038	0.0268742856465158	0.465122868209467	0.0193443451306198
Rv0370c		Carbon monoxide oxidation accessory protein CoxD	6.16267854898705	0.107	0.0217013279215293	0.0249974136696108	0.0372634939705891	0.742211925100875	-0.0980414112719901	0.282451283881331	-0.07406916118078	0.391760189033461
Rv3249c		Transcriptional regulator, TetR family	6.15304781319181	0.053	0.000875927513852524	0.00118722235335946	-0.273738373128116	0.114993805140275	-0.180558340853224	0.251622440172139	0.0654175604725573	0.684505854540144
Rv3064c		Possible membrane protein	6.15201162227341	0.014	0.00174673877552491	0.00227543146599474	0.384440753038509	0.000399663285017946	0.525607992769142	2.64882483191339e-07	0.749573452239635	4.61495641963682e-12
Rv2450c	RpfE	Putative saccharopine dehydrogenase	6.14932649837528	0.024	0.00573702143905891	0.00697214776722327	-0.225943135550691	0.43279088121754	-0.87659211824294	0.000437845836194434	-0.784970273748309	0.00113025482391226
Rv2645		Hypothetical protein	6.1225593598186	0.024	0.000551765741064237	0.000767489343713432	0.201166794576365	0.307863354808472	-0.311753825516701	0.0658982620711139	-0.0643885007664275	0.715687962980113
Rv0698		Conserved hypothetical protein	6.12073876736792	0.035	0.00344177422139108	0.00428228264114219	-0.0189494948054998	0.891319016321335	-0.126969984763464	0.22661649472435	-0.0838589108791989	0.409125762864493
Rv0457c		Prolyl endopeptidase (EC 3.4.21.26)	6.11306044002645	0.102	0.00889636656752949	0.0106041273963294	0.0935820122807058	0.344207734142081	0.205731348218911	0.0170348640390049	0.221288709391474	0.00816581220917214
Rv0641	RplA	LSU ribosomal protein L1p (L10Ae)	6.1109893886132	0.031	0.0143226451376945	0.01672097290752	0.0912800165689163	0.448545537518224	-0.0354171918635338	0.760746536018904	0.0636427293999962	0.556515327923857
Rv0809	PurM	Phosphoribosylformylglycinamidine cyclo-ligase (EC 6.3.3.1)	6.09950183522621	0.017	0.0111268790958768	0.0131094626525391	-0.0200687940057289	0.695768336032958	0.1076695382681	0.0091243213806996	0.140615842776114	0.000714542791230417
Rv2330c	LppP	Lipoprotein LppP	6.09683972192305	0.079	0.000223841881050147	0.000333163908349545	-0.178337847262878	0.0700237572378818	-0.245925708680749	0.00631972860979875	0.0123807247289083	0.892996219319599
Rv1146	MmpL13b	Transmembrane transport protein MmpL13b	6.090678778155	0.018	0.000652683618205037	0.000899051888647077	-0.0169646291299728	0.810754065592972	-0.15877872890588	0.00412249764085707	0.0582804168615825	0.283136444191534
Rv1989c		Hypothetical protein	6.09040086234244	0.017	0.0185338378657873	0.0214858435468607	0.1123914889374	0.239792157303008	0.742530130711244	4.06118442279213e-13	1.19833438345796	6.17813166191093e-22
Rv2208	CobS	Cobalamin synthase	6.07561306583413	0.018	0.00467697720357781	0.00573474464887942	-0.00751703797810688	0.956778277077238	0.022642964274235	0.843936378762268	-0.0403473746678822	0.705479761334871
Rv1687c		ABC transporter ATP-binding protein	6.07056323035044	0.008	0.00230772075844127	0.00294788887626024	-0.441581612956607	0.013207174017971	-0.174949031812211	0.29430356342426	-0.0190216976309303	0.907534773290855
Rv0956	PurN	Phosphoribosylglycinamide formyltransferase (EC 2.1.2.2)	6.06430529277158	0.006	0.0015668942942899	0.00205438400709603	-0.169675338519653	0.0148344287169702	-0.240251519675489	0.000219720644863919	-0.0360079363422168	0.568408326809638
Rv1566c		Invasion protein	6.05241478331188	0.005	0.00248581947127668	0.00315611711784457	-0.275846578366234	0.025446854575203	0.356800663992217	0.00175970087838538	0.0633243024814014	0.586700604425431
Rv0325		Hypothetical protein	6.04077156144031	0.009	0.000960454261884515	0.00129164123082714	0.00234149220342195	0.989785289659584	0.310074148096952	0.0209317751341504	0.18941179772865	0.128562912092731
Rv0256c	PPE2	Predicted cobalt transporter in Mycobacteria	6.03490728627318	0.026	0.0248403038908552	0.0284810639533348	-0.137242779928703	0.020948910844887	-0.180106933289212	0.00087121993919912	-0.117179390460706	0.0262449816223027
Rv2308		Conserved hypothetical protein	6.01714366940747	0.048	0.0542356470164281	0.060390154453148	0.119741572099756	0.402400998841366	0.347069339322283	0.00453359799803248	0.456368752611403	0.000126501460187403
Rv1518		Glycosyltransferase PglI (EC 2.4.1.-)	6.00954561144687	0.03	0.000221288355545531	0.000329610166768344	-0.0547231618702755	0.572392443672484	-0.128828424537571	0.107531011458264	-0.133349517840545	0.0800128223955455
Rv3008		Hypothetical protein	6.00197973953346	0.086	0.00122251822788339	0.00162811241206722	0.125941926519792	0.113914934262237	0.0911218876771613	0.204516677891191	0.20114208809049	0.00374285520931142
Rv2505c	FadD35	Acetoacetyl-CoA synthetase (EC 6.2.1.16) / Long-chain-fatty-acid--CoA ligase (EC 6.2.1.3)	5.99518983313597	0.085	0.000188343647504046	0.000283621695786691	-0.236201502081823	0.0197012894867061	-0.148655829399106	0.105166746818505	-0.188356950001378	0.032481844630232
Rv0654		Lignostilbene-alpha,beta-dioxygenase and related enzymes	5.99122235710337	0.114	0.0110169219521156	0.0129876143096136	-0.425792940001819	0.00257634100054752	-0.248353377161156	0.0507263006857066	-0.0929434647350389	0.457712974712638
Rv1226c		transmembrane protein, distant homology with ydbT	5.99118114434877	0.01	0.000109633998672749	0.0001704559901117	0.118933544140686	0.553650040319888	0.0568544245031513	0.751706468733255	0.00297264603242819	0.98558683255794
Rv1742		Unknown protein	5.9718554411321	0.013	0.00765448237382381	0.00917891157319729	0.0116078127520183	0.896102244131196	0.12090627035714	0.070890713227588	0.0619392417095082	0.341547720348267
Rv2091c		Possible membrane protein	5.94224551337475	0.017	0.142769900114753	0.153966779662423	0.406547138041839	3.23104844727788e-09	0.692084535738063	1.78193114263765e-18	0.651828805964003	2.22659465628436e-17
Rv2027c	DosT	Histidine kinase response regulator	5.90138901160121	0.044	0.0033488135498531	0.00417184484235618	-0.333074222747632	0.00361678486708693	-0.0109722724871775	0.924076768412814	-0.0690799966131079	0.494361864230995
Rv0442c	PPE10	PPE family protein	5.89862074849349	0.013	0.0104196180994586	0.012331019156417	0.12188442134824	0.247253004569663	0.0702329777171391	0.469754479061823	0.0313864403270099	0.745139076445697
Rv2325c		Transmembrane component of energizing module of ECF transporters in Mycobacteria	5.86612648984007	0.111	0.0065358032246479	0.00790422459365512	0.66884928674084	0.000639284728959278	0.735307852529345	4.22137915178791e-05	0.690567787741537	7.60902666482001e-05
Rv0270	FadD2	Long-chain-fatty-acid--CoA ligase (EC 6.2.1.3)	5.8653473659154	0.009	0.00621071478500137	0.00752710599438714	0.230483564728123	0.0371642128942075	0.501559903514025	3.27453146467178e-06	0.504429228471247	2.46835874917333e-06
Rv1581c		Probable phiRv1 phage protein	5.79185382115541	0.095	0.106649908899481	0.11614873608291	-0.192082853444761	0.145291653302621	-0.407563694779448	0.000732943441799012	-0.444689613777541	9.95212353792039e-05
Rv0775		Transcriptional regulator, TetR family	5.78411581314745	0.028	0.000639273332172773	0.000882108410435625	0.191543973690929	0.0636848831874661	0.126343679631979	0.173161213996491	0.185958003515136	0.0365056856998919
Rv1942c	MazF5	Death on curing protein, Doc toxin	5.77988896264703	0.016	0.0280392340142775	0.0319827542975714	0.117425217639468	0.311371366069186	0.275383178777151	0.00673357099792485	0.289482744893034	0.00297656317649218
Rv3856c		DNA-dependent DNA polymerase beta chain	5.77824970692158	0.03	0.000718686332649039	0.000982814688901335	0.221658417224414	0.107181794906413	0.369591750583361	0.00297294320175687	0.458478130191017	0.000209503431226367
Rv2664		Hypothetical protein	5.7761400198414	0.015	0.015679961881168	0.0182466086429756	-0.101663159209469	0.4231199908414	0.233861962654003	0.0265967478991384	0.748346920895699	3.29576878445583e-11
Rv3711c	DnaQ	DNA polymerase III epsilon subunit (EC 2.7.7.7)	5.72194449301925	0.119	0.000284721536056885	0.000415528235141411	0.0534350699872626	0.692309383690409	0.375968907327449	0.000634822194882629	0.265397250855568	0.0122316152390028
Rv0603		POSSIBLE EXPORTED PROTEIN	5.7175073151312	0.009	0.00657188273335695	0.00793819513141657	0.0630270637265273	0.809328024015604	-0.026279140612506	0.911677242865824	0.277623649375744	0.148658152568682
Rv1225c		HAD-superfamily subfamily IIA hydrolase, hypothetical 2	5.71247520676099	0.109	0.00586208280512142	0.00711542977017487	0.497995012818127	0.00255088466456858	0.504956435824305	0.000623846526488676	0.454354490175477	0.00144707051223182
Rv0112	Gca	GDP-mannose 4,6 dehydratase (EC 4.2.1.47)	5.70783944514579	0.108	0.00621537452868054	0.00753045682224893	-0.561959292424674	0.000137595373684623	-0.637117018975069	3.2491349934265e-06	-0.360336675505806	0.0044815236073682
Rv1731	GabD2	Aldehyde dehydrogenase (EC 1.2.1.3)	5.69496483040117	0.025	0.018516412086825	0.0214719059331902	0.0752871571081011	0.271931597563556	0.233380320698537	0.000165846311626724	0.0603748206927248	0.318061099717452
Rv1496		putative periplasmic protein kinase ArgK and related GTPases of G3E family	5.67117177758405	0.04	0.00139517419309328	0.00183894601769575	0.0623669906731124	0.327427730181566	0.061510093005527	0.275424103629158	0.154445802241459	0.00389310212413361
Rv2177c		Mobile element protein	5.64637204657391	0.104	0.000202442703083981	0.000303233440095116	0.0648086175670262	0.738633820108905	0.0338953090554073	0.836781653252054	0.116072853435284	0.422255897353412
Rv2307D		Hypothetical protein	5.64377468267431	0.036	0.000467256671825268	0.000657534707448164	0.282626936545313	0.00682706910899102	0.413921727063512	1.88168170437589e-05	0.482368240177689	6.44171489003461e-07
Rv1135A		ketoacyl-CoA thiolase-related protein	5.63507731921234	0.102	0.00679109724453812	0.00819053731404992	-0.312116241140558	0.312502328207661	-0.314533648576956	0.248237923199635	-0.242614173480793	0.351015275830073
Rv2064	CobG	Cobalamin biosynthesis protein CobG	5.62704560610551	0.099	0.000227935841942369	0.000338496650178989	0.26144635788263	0.0267626123078361	0.187828265068753	0.0740359407496764	0.180854624246188	0.0728935538807545
Rv2250A		Flavoprotein	5.61435380004584	0.02	0.0101205643432228	0.0119985449582242	-0.6163848693888	0.0235162531012699	-0.469873255872917	0.0670021538311098	0.0150826538292637	0.951066575988571
Rv2152c	MurC	UDP-N-acetylmuramate--alanine ligase (EC 6.3.2.8)	5.60112440401525	0.097	0.000271387766797919	0.00039752856072795	0.284847694934932	0.0219875355776598	0.711278640004277	1.07462109626666e-08	0.665358311190595	3.23617600401656e-08
Rv0258c		Conserved hypothetical protein	5.59450726407373	0.127	0.0703998715543787	0.0776704857182402	0.164952253357892	0.14125424521527	0.516296101893754	1.48692511541426e-06	0.648085424561184	1.56284797936899e-09
Rv2916c	Ffh	Signal recognition particle, subunit Ffh SRP54 (TC 3.A.5.1.1)	5.58892649992743	0.055	0.0215529896495985	0.0248409457272344	0.0344262639790074	0.779696473737905	0.101126156508153	0.29890490632767	0.161921907880304	0.0860479928295713
Rv3260c	WhiB2	Sporulation regulatory protein WhiB	5.5827756870663	0.048	0.00174694046370155	0.00227543146599474	0.0138710405224103	0.91146595917587	0.557565656825473	5.36387568107303e-08	0.484500912930347	8.14543589151087e-07
Rv0921		POSSIBLE RESOLVASE	5.57555660917089	0.097	0.11952544911638	0.129815286905847	-0.20714895721386	0.233918882092327	-0.168477599534094	0.284486967459981	0.0828858386945779	0.589161432651335
Rv0940c		Hydride transferase 1 (Fragment)	5.5563124356993	0.025	0.0498795676673949	0.0556489056457684	-0.00773388606664938	0.912921368481914	0.0388339978865462	0.490219540347814	0.344349315513401	2.22718590983077e-09
Rv2983		2-phospho-L-lactate guanylyltransferase (EC 2.7.7.68)	5.54750648434202	0.107	0.000269884154190033	0.000395909792820669	0.232549546828328	0.0728501823447479	0.416806336123702	0.000298210241320128	0.365337486514694	0.000836986254379952
Rv1461		Iron-sulfur cluster assembly protein SufB @ intein-containing	5.53831505107897	0.015	7.18088696999703e-06	1.40575590240237e-05	-0.0509978481310771	0.878723421052762	0.202428123561361	0.453043860038138	0.445276264786511	0.0824193737105308
Rv0953c		Hydride transferase 1 (Fragment)	5.46410161128316	0.036	0.00352533544983644	0.00438076393922765	-0.344256462372538	0.00404474818733587	-0.127391288903772	0.253085426535908	-0.174339822745043	0.0884852667187532
Rv2920c	Amt	Ammonium transporter	5.43690696612505	0.032	0.014026993745343	0.0163854418412678	0.457913049596255	0.00874825621780039	0.989278539513643	7.46977378689385e-09	1.33421471583552	1.64259841578986e-13
Rv2800		Possible hydrolase	5.4352438657924	0.026	0.00116738436743146	0.00155781916594111	0.0489309192724701	0.617547331144315	0.0720923985043553	0.383745180881799	0.0192886285096474	0.818809047846997
Rv1986		Transporter, LysE family	5.42718284441523	0.035	0.0159234399455286	0.0185245170794879	0.0611362747321662	0.646889166709408	0.0606500041252493	0.605201022118288	0.363235890554725	0.000727324398242635
Rv2040c		Probable sugar-transport integral membrane protein ABC transporter	5.41638505083665	0.076	0.139751310122384	0.150834249436816	0.634402906228465	2.34571899620587e-06	0.794344922578666	9.5203406673574e-10	0.75660575324959	1.00687863561171e-09
Rv2864c		Cell division protein FtsI [Peptidoglycan synthetase] (EC 2.4.1.129)	5.39831591430114	0.102	0.0322920398376904	0.0366757834566967	-0.258284816455386	0.013970165905307	-0.0479738545947006	0.635647068174347	0.178715626977215	0.0518937097306572
Rv2974c		Dihydroxyacetone kinase family protein	5.38015581416152	0.009	0.000234455692844974	0.000346882696711067	0.499765382219682	0.00242704102788315	0.482200600753561	0.000757923155469823	0.45369589379429	0.001094288351045
Rv1646	PE17	PE family protein	5.35421042520488	0.104	0.0587183790443739	0.0651806810956262	0.0454322896393649	0.618725379725251	0.342530055804755	1.2212523951832e-05	0.159441836575382	0.0309897696808344
Rv0992c		5-formyltetrahydrofolate cyclo-ligase (EC 6.3.3.2)	5.35278719869634	0.022	0.000261825414447567	0.000384785989777099	0.215370549430999	0.00336752966618227	0.291135288455487	1.51952385208895e-05	0.237521364148262	0.000202494977937205
Rv1150		Possible transposase (fragment)	5.32799622753771	0.035	0.00801585272880078	0.00959844016449429	0.242556836012854	0.311399760145545	0.404164329553637	0.0524694959411495	0.19939964543055	0.314167587586635
Rv3219	WhiB1	WhiB-like transcription regulator	5.27987078735619	0.126	0.000246368526276819	0.000363560535991118	-0.228161367585091	0.122589147986444	-0.307266789118737	0.0240575217508897	-0.206230043758611	0.124179481501678
Rv2811		Conserved hypothetical protein	5.26925065003568	0.036	0.00242724689349003	0.00308569390746302	0.801841075410932	0.15879067143323	0.145359306176722	0.772950502987034	0.857365546116524	0.0479848866034915
Rv0095c		Partial REP13E12 repeat protein	5.25986820582673	0.029	0.0716396312276388	0.0789725088761822	-0.0238411096266034	0.942122495369936	0.0324658346197175	0.906685390452563	0.130477556983323	0.593227206948099
Rv0510	HemC	Porphobilinogen deaminase (EC 2.5.1.61)	5.22949636597852	0.038	0.00671363929683105	0.00810449652661197	0.0948923581548229	0.624233138061823	0.109522757608669	0.518797949511415	0.0275571005753541	0.872789966864559
Rv2927c		Cell division initiation protein	5.21775845872304	0.334	0.0552227578431162	0.0613860810261661	0.246491510324304	0.0129918315056157	1.179616444717	6.51652319622042e-20	1.17245179340683	7.1013276728358e-20
Rv2222c	GlnA2	Glutamine synthetase type I (EC 6.3.1.2)	5.21300554212308	0.134	0.0255606617823801	0.0292732189980341	0.0706624708375099	0.439901716809187	0.244044735641765	0.00219068763326502	0.305971013399132	0.000131537404461853
Rv2941	FadD28	Long-chain-fatty-acid--CoA ligase (EC 6.2.1.3)	5.20756706724872	0.025	8.88827236606174e-05	0.000140654863416688	0.210251696481004	0.0585872574645923	0.414441058837289	8.90676622232414e-05	0.47513081870566	7.59028473431592e-06
Rv0750		Conserved hypothetical protein	5.19145177494891	0.124	0.00427157108965437	0.00525874334271576	0.453132069629381	0.0219875355776598	0.46302730401514	0.00703762434552636	0.390443341429982	0.0128976594401231
Rv0133		Histone acetyltransferase HPA2 and related acetyltransferases	5.18337298647084	0.041	0.000308355670946971	0.000447913670818508	0.312949156759011	0.044764074721844	0.385696790095415	0.00609418845203675	0.450710707022179	0.00115436813190555
Rv2886c		Resolvase	5.13359509484798	0.13	0.00283977083346608	0.00358148184455545	0.21149359064817	0.693728370764113	0.212877596817055	0.637503343424023	0.526541396728978	0.193795595620206
Rv1228	LpqX	PUTATIVE LIPOPROTEIN LPQX	5.11685485292575	0.034	0.00078219586150377	0.00106563124909701	0.0210686202425165	0.837469808550768	-0.0131959707803837	0.884181167145223	0.0143688870277074	0.861873080135876
Rv3410c	GuaB3	Inosine-5'-monophosphate dehydrogenase (EC 1.1.1.205)	5.1077965128499	0.02	2.72530684376356e-05	4.72323131143323e-05	0.14297307421006	0.111844399629606	0.262818806864463	0.00117320414674675	0.190939770564469	0.0144101407717787
Rv3178		AclJ	5.10316105517052	0.065	0.000232746324296997	0.000344867223249913	0.23540781840061	0.214412595917176	0.222252825228965	0.202157592613706	0.26773608783737	0.0872269309867185
Rv3896c		Putative secreted protein	5.0835406598446	0.03	0.00417480526063115	0.00514599134793678	-0.00918826253268978	0.923215998343115	-0.133130685204244	0.069649512538439	-0.127167752281025	0.0762273229370604
Rv2050		Conserved protein	5.08029695669172	0.027	0.0512529929283265	0.0571651400216586	0.208727980451237	0.0173028570587038	0.458898133837274	8.88379169370203e-08	0.591909265997175	5.51427322209101e-11
Rv1642	RpmI	LSU ribosomal protein L35p	5.0497505291484	0.023	0.00258536007339331	0.00327621840933195	0.0847061538252003	0.709562146366012	-0.12507182959208	0.514030406158035	-0.14205843499152	0.440297772409225
Rv1327c	GlgE	Putative glucanase glgE (EC 3.2.1.-)	5.04289259534668	0.049	0.00219855506698556	0.00281931521013251	0.0766207446900973	0.414886485508857	0.142271926292606	0.0789891691573512	0.209507572702006	0.00850211697787165
Rv2957		PGL/p-HBAD biosynthesis glycosyltransferase	5.0118777110113	0.074	0.00560927459661655	0.00682315801865753	-0.235057913886707	0.0275834360255455	-0.461493098846129	4.8326571415069e-06	-0.479969756656957	1.21281986613589e-06
Rv3544c	FadE28	Probable acyl-CoA dehydrogenase FadE28 (EC 1.3.99.-); Acyl-CoA dehydrogenase IgrB	5.00548970212347	0.107	0.0271856645244178	0.0310447789712748	-0.17112945985467	0.00648814059331492	-0.0370190631276044	0.529943552933222	0.161607123104272	0.00260547958905908
Rv0607		Hypothetical protein	4.98856287809036	0.138	0.00131721519489985	0.00174428963163346	0.00320944423990088	0.989785289659584	0.0802343238061991	0.717013939090663	0.195768129654253	0.314098094380835
Rv0158		Transcriptional regulator, TetR family	4.98557216428911	0.128	0.0098318014889337	0.0116805916642818	0.0141592533749701	0.894883889628905	0.0661514895652955	0.426386605178364	0.270970334612229	0.00061676391292497
Rv2525c		Putative secreted protein	4.98125273813944	0.146	0.0904356979867211	0.0990604916756421	0.307549700057324	0.000135802737906356	0.939475863500647	2.71535995155848e-20	0.917437198720776	5.06944401311455e-20
Rv1900c	LipJ	lignin peroxidase LipJ	4.98005380280558	0.039	0.0214062720304343	0.0246933309285764	0.0681046077219882	0.442125203995708	0.0319096133078816	0.698575485498993	-0.00642699927219148	0.936633428740593
Rv3729		Possible Fe-S oxidoreductase	4.96845674626933	0.044	0.06093757050038	0.0675874700442395	-0.0948184586810603	0.0643771198365664	-0.0757258312549354	0.102785461101733	0.0308588836681789	0.510732610903149
Rv1634		Drug efflux membrane protein	4.9218106629442	0.134	0.00188628902331144	0.00244411887141822	0.446328064900732	0.00166141332570051	0.38082148490672	0.00254761434620106	0.415388839666725	0.000811019191975114
Rv3109	MoaA1	Probable molybdenum cofactor biosynthesis protein A MoaA1	4.90840121548075	0.04	0.00874476197297658	0.0104328081899156	-0.639938067793371	0.000599744717854648	-0.878516642034722	1.51863219992684e-06	-0.330873337191472	0.0386346988595226
Rv1390	RpoZ	DNA-directed RNA polymerase omega subunit (EC 2.7.7.6)	4.90764184585816	0.02	0.00142753730864525	0.00187973269203321	0.0430954089270141	0.724581228949505	0.0582826278871575	0.571836111592009	0.260871393659299	0.00729996102969083
Rv2809		Hypothetical protein	4.89237061332667	0.047	0.00225678320337741	0.00288839177140799	0.12300762172833	0.388888239476541	0.101040702089133	0.431040918883723	0.209863962172681	0.0747622031236108
Rv1035c		PROBABLE TRANSPOSASE (FRAGMENT)	4.8546872907923	0.04	0.00561897152421569	0.00683286194529779	0.0757360623879109	0.64733960142466	0.19934157350572	0.13615552394014	0.196675119999329	0.122061972082957
Rv3830c		Beta-carotene ketolase (EC 1.14.-.-)	4.80484084290301	0.13	0.00291048942508888	0.00366485582233942	0.113009014159859	0.440126074022909	0.15697937360528	0.213606271984353	0.322158858301376	0.00630198124815742
Rv0272c		Unknown protein	4.78392207585041	0.077	0.0231216253517222	0.0265795022122488	-0.0680619468998183	0.389911343279917	0.258894543477862	0.00020441780993666	0.387742451994915	9.32579563917511e-08
Rv0889c	CitA	Citrate synthase (si) (EC 2.3.3.1)	4.77794429304511	0.035	0.000352001096673483	0.000505731149016783	0.312469563943173	0.000146512273481375	0.403244035581772	2.64882483191339e-07	0.232699072498275	0.00128084130193915
Rv1454c	Qor	Quinone oxidoreductase (EC 1.6.5.5)	4.76307626222952	0.066	0.0113228150096073	0.0133126824994614	-0.00208716746811	0.982173332193827	0.0569881428559569	0.386101859155783	0.0292955708743374	0.658780996396342
Rv1880c	Cyp140	Cytochrome P450 140	4.75943156059899	0.033	0.0932374650182869	0.101960838190058	0.0513899397909636	0.469919209305423	0.254311795963185	4.45995001047441e-05	0.331988817985474	2.46610766969416e-07
Rv0382c	PyrE	Orotate phosphoribosyltransferase (EC 2.4.2.10)	4.7542552606718	0.104	0.0259655322028769	0.0297197652575556	0.35931545062961	0.00156610479578889	0.424197577036778	4.43810756231796e-05	0.269510419997619	0.00623520937652765
Rv1173	FbiC	7,8-didemethyl-8-hydroxy-5-deazariboflavin synthase subunit 1 / 7,8-didemethyl-8-hydroxy-5-deazariboflavin synthase subunit 2	4.68800167677614	0.128	0.0347133977514663	0.0392575534047601	0.153646832053083	0.102487743889392	0.160447628062691	0.0669250648845627	0.133783015189287	0.119021953114042
Rv0129c	FbpC	Antigen 85-C precursor (85C) (Antigen 85 complex C) (Ag85C) (Mycolyl transferase 85C) (EC 2.3.1.-)	4.67451225809734	0.154	0.113964362773501	0.12391091044101	0.789726929792833	5.56471928342323e-08	1.5454914169085	5.5547332034277e-19	1.26853024658945	1.29652402182645e-15
Rv1760		Wax ester synthase/acyl-CoA:diacylglycerol acyltransferase	4.66418173572267	0.057	0.00239164475883728	0.00304628085628826	-0.102401053289736	0.415475623910054	-0.0637743230672765	0.571836111592009	-0.167481214099428	0.110187512396682
Rv3306c	AmiB1	Catalyzes the cleavage of p-aminobenzoyl-glutamate to p-aminobenzoate and glutamate, subunit A	4.64466973029424	0.128	0.00211565386878432	0.00271914892449835	0.114620776350561	0.472457206151878	0.20478201338249	0.130300224377238	0.0956460756242228	0.480036381816494
Rv2428	AhpC	Alkyl hydroperoxide reductase protein C (EC 1.6.4.-)	4.63148302123251	0.156	0.000357295161077884	0.000512411032162942	-0.138056813979196	0.608731172631908	-0.327063615662022	0.139685644837316	-0.321956950856348	0.140113411667372
Rv2806		Possible membrane protein	4.61931089066296	0.026	0.106818320480316	0.116300275503774	-0.00486644724542895	0.974032465015156	-0.162366537328954	0.138020747060526	-0.101215041179961	0.33837294029874
Rv1255c		Possible oxidoreductase subunit	4.61188930291041	0.145	0.0125200329701011	0.014689876298548	0.155868751018316	0.205163943001535	0.244594584546717	0.0233780844575931	0.312133083819043	0.00267049688268329
Rv3093c		putative oxidoreductase	4.60667406414238	0.024	0.00979768076800825	0.0116435356973878	0.225976887719258	0.5832806232906	0.0218619630151595	0.952289674631548	-0.0246274657457031	0.943073955168393
Rv3018A	PE27A	PE family protein	4.59799951831526	0.14	0.0687569507390477	0.0759422240792039	-0.27296072776034	0.660857576793399	-0.37582011014771	0.50060934550813	0.828982138641817	0.0986529930879598
Rv3108		Hypothetical protein	4.59102642950299	0.159	0.00683286134923438	0.00823840746415577	-0.205444348253067	0.09848822681905	-0.228051712394138	0.0455426057526179	-0.0355093257696328	0.753155940980613
Rv3735		Probable transmembrane protein	4.56621681404385	0.018	0.270335388589426	0.286407047255233	0.211791384759739	0.0102692238502226	0.46508938137495	1.35370740286334e-08	0.52409948161178	2.56645803884559e-10
Rv0824c	DesA1	Fatty acid desaturase occurring in virulence cluster	4.56319652947792	0.09	0.0231135863145554	0.0265779490781374	0.0890130555094295	0.814364173142804	0.264937718963012	0.408933324345622	0.0537207911975432	0.869857137461421
Rv1184c		POSSIBLE EXPORTED PROTEIN	4.54114440619874	0.047	0.0495324968149485	0.0552772093071063	-0.096559280203536	0.427562485199039	0.314128127773133	0.00365965005468795	0.208051982382258	0.048975237197717
Rv3592	MhuD	Antibiotic biosynthesis monooxygenase	4.53679526040835	0.056	0.0331355797202301	0.0375586976064445	0.355668290343178	0.00124837320844581	0.593922203794678	3.90568989346933e-08	0.601798395063369	1.8422156661102e-08
Rv2804c		Hypothetical protein	4.53517766877176	0.04	0.00949092243852801	0.011295874744148	0.0110697648979077	0.945948817521262	-0.07776273827238	0.544017813954331	-0.0286581868515103	0.818172127798284
Rv3333c		Hydroxyproline-rich glycoprotein DZ-HRGP precursor	4.52070819050759	0.162	0.0150237658747802	0.0175086350693186	-0.122680391702792	0.451789194634052	-0.324169434518781	0.0161367613423661	-0.210783442537373	0.0997227606096273
Rv3226c		Conserved hypothetical protein	4.50188012280409	0.153	0.337186276923333	0.3539298110125	0.250501156476061	0.00843712396866985	0.491686898857745	1.16353085935047e-07	0.644949394563318	2.47891591231289e-11
Rv1199c		Mobile element protein	4.49115977081788	0.163	0.110585680504226	0.120303173918366	-0.852289222683236	0.12979079337671	-0.120136940810974	0.837810714629671	0.228689346553865	0.667119332055485
Rv3913	TrxB2	Thioredoxin reductase (EC 1.8.1.9)	4.46184751102937	0.114	0.00705365610873229	0.00849431193215216	0.0204007901307177	0.912732917155166	0.102836927037107	0.479688370888275	0.23822482632847	0.0802433449104999
Rv2526	VapB17	Possible antitoxin VapB17	4.45882977314745	0.158	0.128326298342232	0.13903181832389	0.270680534622288	0.0801786813568774	0.853767730140091	2.58522313691773e-08	1.15986012954554	1.8829032238284e-13
Rv3650	PE33	PE-PGRS FAMILY PROTEIN	4.44748476217347	0.073	0.17908955645416	0.192040447206917	-0.143410153412387	0.360444432848051	0.0867406459619247	0.533339602063475	0.0614321415031811	0.635868472220997
Rv0947c		Probable mycolyl transferase, pseudogene	4.44624288969364	0.16	0.182648020243177	0.195697824870959	0.253683103320999	0.13911340107745	-0.112075021383896	0.478316617084373	0.136927758227489	0.355612380055084
Rv3345c	PE_PGRS50	COG0536: GTP-binding protein Obg	4.42921774659258	0.102	0.0188108872998256	0.0217816043500895	0.187794417488726	0.230957055688096	0.162542597460432	0.233520673078781	0.135269733402724	0.299613397516368
Rv1200		Permeases of the major facilitator superfamily	4.3858151461243	0.042	0.176956745105968	0.18980461674794	0.0772716471547916	0.506739713936564	0.116942347119642	0.243775279474979	0.181316795882393	0.0602970216787575
Rv0615		Possible membrane protein	4.38408198085408	0.066	0.00266924348229912	0.00337498364577051	0.270187573594091	0.0990471826098876	0.343242172618849	0.0155849432789294	0.490873486618535	0.000345069813333924
Rv1291c		Conserved hypothetical secreted protein	4.38332415524403	0.11	0.0541085936873066	0.0602655693142816	-0.268130493518723	0.0905203368930615	-0.395100528567161	0.00703891643798262	-0.320651452957903	0.0168649405949661
Rv3606c	FolK	2-amino-4-hydroxy-6-hydroxymethyldihydropteridine pyrophosphokinase (EC 2.7.6.3)	4.37907597697198	0.166	0.00270199066010524	0.00341530244378442	0.45166305321686	0.000159755257597543	0.512184375452787	3.38417370090788e-06	0.534268529124471	8.03379807533144e-07
Rv2672		Possible secreted protease	4.37647652962406	0.061	0.182608416587979	0.195697824870959	0.340794803649054	5.93547604780886e-05	0.484615072210212	5.18739054041941e-09	0.505906373620387	1.15124324365319e-09
Rv2708c		Conserved hypothetical protein	4.35449852802633	0.154	0.153888759580173	0.165687870650666	0.308532873915103	0.014967105887711	0.688256990031955	3.84929536337331e-08	0.688898478584621	2.04079677702997e-08
Rv1562c	TreZ	Malto-oligosyltrehalose trehalohydrolase (EC 3.2.1.141)	4.35263595715033	0.148	0.0549300603240484	0.0611119988039665	0.213825433224451	0.00288537766484156	0.228765390081337	0.000388797848555534	0.235777227334162	0.000196180139100386
Rv0509	HemA	Glutamyl-tRNA reductase (EC 1.2.1.70)	4.35236416635837	0.076	0.00521436006820224	0.00636616494962694	0.0484450638722826	0.718570843394844	0.0823405572826115	0.479405139431156	-0.00712256563727109	0.95158217992558
Rv2644c		Hypothetical protein	4.33223925681599	0.073	0.0838541318701629	0.0919272607040076	-0.123821909527177	0.285909560734719	-0.140152328071699	0.15835748480561	-0.0411342728820001	0.684505854540144
Rv1081c		Probable conserved membrane protein	4.32294258058065	0.066	0.00262286378920616	0.00332056728203417	-0.00976034669339576	0.93825891544114	-0.0430354417266043	0.672883116507779	-0.0464508603453631	0.626858998130645
Rv0293c		Conserved protein	4.32164851666454	0.034	0.005175249310578	0.0063203567179585	0.251692894115335	0.00557253950677148	0.292663809789831	0.00052100375433779	0.331800735830088	7.57345952608947e-05
Rv1797	EccE5	Type VII secretion protein EccE	4.31111015525802	0.071	0.00949687775101324	0.0112995784977625	0.248542947682596	0.0382795519019907	0.289206260942807	0.00921676500079154	0.318271144061033	0.00379998038407444
Rv3877	EccD1	Putative ESX-1 secretion system component Rv3877	4.30327893361414	0.043	0.0188295948608177	0.0217969152277569	0.455072048445313	7.91596868426896e-09	0.652611131384289	6.63491296786676e-15	0.62489002723375	2.53120535282907e-14
Rv0987		AttF component of AttEFGH ABC transport system / AttG component of AttEFGH ABC transport system	4.28437186239005	0.056	0.016557471628332	0.0192452156335161	-0.401262249861116	0.0078214398063487	-0.417699172890032	0.00211554127034273	-0.115411359476986	0.394206524126318
Rv1159	PimE	probable conserved membrane protein	4.26863078351646	0.194	0.0389821512064824	0.0439101669202271	0.522887306971048	4.63028947820563e-09	0.789354085559466	3.18817655144394e-16	0.74852160758033	1.30820255909861e-15
Rv1944c		Conserved protein	4.22776776023989	0.072	0.00245126932068511	0.00311523641842105	-0.184726647700242	0.0791726231684378	-0.0495949334854897	0.622869036696659	-0.0452646875204401	0.633998471534416
Rv1665	Pks11	Chalcone synthase (EC 2.3.1.74)	4.22278243730436	0.084	0.0651848483172321	0.0721371727130828	0.0356185657090036	0.801300938407205	0.182329518587416	0.099437206088164	0.130999954247787	0.231323791697731
Rv3053c	NrdH	Glutaredoxin-like protein NrdH, required for reduction of Ribonucleotide reductase class Ib	4.21245678875698	0.054	0.00145724584889867	0.00191821629795407	0.0438220275731229	0.654361369355338	0.377401316328474	8.66689246752155e-06	0.467176576598513	8.00185330714865e-08
Rv0745		Conserved hypothetical protein	4.2020877595241	0.08	0.355483166305681	0.372054280457935	-0.141652373939805	0.431014916899419	0.105678949063529	0.505589633397816	0.371217152123368	0.00843209723644859
Rv3341	MetX	Homoserine O-acetyltransferase (EC 2.3.1.31)	4.19771167901821	0.166	0.0192867060590223	0.02231306255562	-0.516026505867121	0.0050496190224887	-0.643984437909845	0.000141714507578079	-0.706148794378058	1.62152830853317e-05
Rv2846c	EfpA	EmrB/QacA family drug resistance transporter	4.18304568127216	0.187	0.00221183529712824	0.00283543015186698	-0.359364435967477	0.111634690490586	-0.248242735893122	0.246863686072597	-0.151084237475086	0.479041276535546
Rv1402	PriA	Helicase PriA essential for oriC/DnaA-independent DNA replication	4.16448634276634	0.053	0.0307618505677119	0.0349878632387198	0.272357422760053	0.153412100056637	0.0932754590089848	0.600532465822326	0.171578797853398	0.296594593785333
Rv2841c	NusA	Transcription termination protein NusA	4.16390640604656	0.204	0.013753503708213	0.0160801482013646	0.583852863214345	6.9333685803299e-07	0.806292380886808	1.58806396592045e-11	0.712463372223687	4.08882165952571e-10
Rv3874	EsxB	10 kDa culture filtrate antigen CFP-10 (EsxB)	4.15332296446464	0.077	0.0963702236969145	0.105357708107713	0.774501350176079	4.8152737476345e-08	1.48156499359187	3.00470632929743e-18	1.3998853266747	1.95228029702833e-17
Rv0609A		Conserved hypothetical protein	4.14540697164335	0.083	0.0101253170617976	0.0120005994642361	0.0342089692762988	0.747202984836338	0.145037447170776	0.0825582192476464	0.173067192150809	0.0311113487340914
Rv1899c	LppD	Lipoprotein LppD	4.12897754248976	0.068	0.00227476017677518	0.00290952589073207	0.206705285711202	0.009609056775417	0.169078126137681	0.0207335991665775	0.0443591791349878	0.556515327923857
Rv0559c		POSSIBLE CONSERVED SECRETED PROTEIN	4.11911288482766	0.195	0.318772940332547	0.335399434705201	-0.0844166656915721	0.321897608175892	0.0818808693288311	0.282267000863791	0.0686651003142895	0.361946818820983
Rv1361c	PPE19	PPE family protein	4.10792157754878	0.179	0.00365215606420411	0.00452985898849786	0.276455504113549	0.131156084306273	0.208206009666851	0.198342514169451	0.126683823529286	0.42667795642903
Rv0490	SenX3	Phosphate regulon sensor protein PhoR (SphS) (EC 2.7.13.3); Sensor-like histidine kinase senX3 (EC 2.7.13.3)	4.09901213695948	0.047	0.00216638429747444	0.00278075297098302	0.152603741568448	0.200589710870519	0.148462935527412	0.166679980047152	0.200498194307167	0.0557748397397439
Rv2041c		Probable sugar-binding lipoprotein	4.09074330694432	0.178	0.324653198350617	0.341225022545716	0.523696923604749	5.18050925496132e-08	0.758966873690736	3.57880665533601e-14	0.810344759064683	6.19205326288153e-16
Rv3165c		Unknown protein	4.08504848591843	0.031	0.0305802253458762	0.0348012071948775	-0.0147826025076463	0.89321250632601	0.0951874623065292	0.263551934324921	0.0669189858027428	0.399279006512568
Rv1213	GlgC	Glucose-1-phosphate adenylyltransferase (EC 2.7.7.27)	4.07821864324585	0.08	0.0330965463427501	0.0375251569660739	-0.042900488041318	0.803336949977227	0.223621144587335	0.0982331370526746	0.266334471355208	0.041865564198331
Rv3539	PPE63	PPE family protein	4.06039144160191	0.097	0.0049374695635897	0.00603367283078274	0.138719797523305	0.0685860943449275	-0.0245940408527971	0.742176195055454	-0.0348896814736772	0.608775676932184
Rv3343c	PPE54	PPE family protein	4.04731659613326	0.072	0.00546721267962014	0.0066585054210268	-0.0310876078231024	0.858991755157197	-0.0576161107053013	0.691170847747857	0.125297146785686	0.35118554535006
Rv2580c	HisS	Histidyl-tRNA synthetase (EC 6.1.1.21)	3.99536264583984	0.078	0.0127506528383904	0.0149472254807562	0.0909307467186649	0.521722189886073	0.0608011027192852	0.633280011452115	0.0316821869976591	0.799221871319417
Rv3160c		Transcriptional regulator, TetR family	3.96023936588089	0.077	0.000648835674103716	0.000894061362305191	1.7649827991461	5.77592279519962e-07	2.42241649328239	1.60765433617746e-11	1.73580176685505	6.2216987309246e-08
Rv1990A		Possible dehydrogenase (fragment)	3.95325674094468	0.193	0.116742258826685	0.126861836635834	0.27685720347692	0.00399924439676502	0.999428005763711	1.03935859531469e-17	1.22579446184047	1.14246252834312e-22
Rv3255c	ManA	Mannose-6-phosphate isomerase (EC 5.3.1.8)	3.94813996711985	0.108	0.00172565818467235	0.00225066151161402	0.258005449706888	0.00161631343294449	0.314599764056695	3.20078673888421e-05	0.353309442995597	2.8267360354047e-06
Rv2731		ATPase involved in DNA repair	3.93477498920769	0.217	0.00993026338848846	0.0117905188843302	-0.239284822937225	0.042167201675518	-0.121901043212889	0.258004378687832	-0.171599519504815	0.100297568481305
Rv0192		YkuD domain-containing hypothetical lipoprotein	3.9337169277171	0.126	0.0347266852822081	0.0392614074854893	0.214935170195956	0.00233553594792133	0.29597070483978	7.74950194938533e-06	0.230693526269186	0.000258010365652632
Rv2557		Conserved protein	3.92980379223554	0.104	0.0201737525456523	0.0233053757605879	-0.41961250327074	0.000674013342803732	-0.200195209104642	0.0679832703367749	-0.51476907741491	6.78698946944135e-06
Rv2602	VapC41	Possible toxin VapC41. Contains PIN domain.	3.91835573595707	0.112	0.21102356702056	0.225311030451291	0.364877165946879	0.000645054081038174	0.244331389678474	0.00942090566084641	0.349979520799319	0.00019538892148736
Rv3460c	RpsM	SSU ribosomal protein S13p (S18e)	3.91623840330394	0.113	0.0275296040614306	0.0314104641229185	-0.258444063765724	0.0350779763917481	-0.464792458142187	5.06589675172004e-05	-0.18962456584832	0.0843692763956143
Rv3309c	Upp	Xanthine-guanine phosphoribosyltransferase (EC 2.4.2.22)	3.89436497887236	0.098	0.0562949665916648	0.0625429681954922	-0.0871569984368685	0.430216253061457	-0.107123094272539	0.261853932424885	0.0480075653205949	0.611882622116005
Rv3422c		ATPase YjeE, predicted to have essential role in cell wall biosynthesis	3.88372841236051	0.094	0.0017477194508769	0.00227570022863198	0.319825368085334	0.171892980917423	0.459770361585892	0.0259170467160744	0.582288367346013	0.00323230985167473
Rv3471c		Mannose-6-phosphate isomerase	3.8671991983917	0.207	0.053127249334549	0.059189147422343	0.0504155718178829	0.822628510172163	-0.412995076343248	0.016213530994511	-0.124034351308923	0.443244601794778
Rv1190		hydrolase, alpha/beta hydrolase fold family	3.83885371949508	0.198	0.00677572582177488	0.0081744791790326	0.0495863607880747	0.741032057810876	0.0894060518859359	0.460711042293821	0.0565077331818635	0.626633924150405
Rv2193	CtaE	Cytochrome c oxidase polypeptide III (EC 1.9.3.1)	3.81919344128976	0.211	0.00114349615436789	0.00152645405356332	-0.29430669463833	0.0754346569094179	-0.325136936607457	0.0284257479600865	-0.354820857368665	0.0161698954875697
Rv0937c	Mku	Ku domain protein	3.80731005046858	0.087	0.0830200662414204	0.0910631364182734	0.504178315064562	1.85168248107403e-07	0.674958726522716	4.37213088467914e-12	0.742607026004504	7.22310871066627e-14
Rv2619c		Conserved protein	3.78794045087312	0.137	0.310988156030573	0.327468715438658	0.088979893995182	0.545379535355424	0.341644233482537	0.00571751611917854	0.367716214867323	0.00171599503804201
Rv1928c		Probable short-chain type dehydrogenase/reductase (EC 1.-.-.-)	3.7527610350551	0.063	0.171971768798315	0.184706975460676	-0.0394449897327274	0.661086147267741	0.0929001328205086	0.217170257318404	0.0812353360020523	0.251838632086262
Rv3267		Cell envelope-associated transcriptional attenuator LytR-CpsA-Psr, subfamily A1 (as in PMID19099556)	3.73011216357134	0.078	0.00964845318385163	0.011473055940343	0.207023202188878	0.114993805140275	0.617396645483202	1.18592761286527e-06	0.613635588904208	8.78469081688126e-07
Rv1563c	TreY	Malto-oligosyltrehalose synthase (EC 5.4.99.15)	3.69821392520205	0.091	0.0112747618598726	0.0132601076150144	0.411782689927778	0.00176548468262096	0.435456871728667	0.000234745736804228	0.511579946481306	1.31109805376662e-05
Rv0823c		tRNA dihydrouridine synthase B (EC 1.-.-.-)	3.6878865419198	0.194	0.0654193390483827	0.0723765182010781	0.192659801554976	0.623486705573161	0.301914043926326	0.388207059677594	0.0445722430974556	0.901353795750865
Rv0667	RpoB	DNA-directed RNA polymerase beta subunit (EC 2.7.7.6)	3.67058923774721	0.198	0.348898865729769	0.365548139311917	-0.122838474231449	0.33684289682377	-0.380782726450651	0.00108223142981041	-0.286936029651724	0.0110515731239415
Rv2236c	CobD	Adenosylcobinamide-phosphate synthase	3.65797380356802	0.139	0.0463963520301329	0.0519377754838727	0.0614870069211255	0.572075520328306	-0.0694570505555996	0.447109384079564	-0.038952004183467	0.665706693299719
Rv2472		Conserved hypothetical protein	3.63251046655052	0.092	0.00298317852410741	0.0037468873118846	-0.149241650829398	0.0835794757386486	-0.20725640441584	0.00704743841336726	-0.235456151418393	0.00169356165439109
Rv2279		Mobile element protein	3.62952340691342	0.08	0.142373436670252	0.153580900468941	-0.924736833123141	0.117405550162283	0.058323984022981	0.925291235248838	0.213620410197493	0.707099604658951
Rv0026		Conserved hypothetical protein	3.54576336648911	0.229	0.0979789845102971	0.107057598142403	-0.0786201256596355	0.148482978073358	-0.110456669014544	0.0226583492393675	-0.0501924036582002	0.296977853398421
Rv2698		PROBABLE CONSERVED ALANINE RICH TRANSMEMBRANE PROTEIN	3.52525378526571	0.079	0.0259867420621787	0.0297354773841342	-0.281649078280774	0.158903789783414	-0.0749904072230159	0.700270991105924	0.126209028687721	0.48435152352945
Rv0141c		Unknown protein	3.50690942396122	0.081	0.00922148443995245	0.0109817737981334	-0.148357457979125	0.27193623513093	0.0119568899293423	0.928458253293246	0.101081471178135	0.39436066058253
Rv1297	Rho	Transcription termination factor Rho	3.49613859898059	0.241	0.130374945855192	0.141097504038271	-0.0789296538694657	0.668456916424274	-0.310724812553358	0.0463914581761526	-0.20981404098932	0.171808097508726
Rv2546	VapC18	Cell division protein DivIC (FtsB), stabilizes FtsL against RasP cleavage	3.48921122046266	0.216	0.0254125942062339	0.0291120349886346	0.00484625635841951	0.987741907227927	0.0225123978431765	0.921311547414387	-0.0184645097246952	0.928195037857114
Rv0395		Hypothetical protein	3.43982750587226	0.114	0.217623142987717	0.232232645067988	0.453758026559733	0.0493108593775062	0.00505443781850423	0.9819377595445	0.226182031532599	0.247988079428089
Rv2312		Hypothetical protein	3.43294020406071	0.212	0.00219692368951103	0.00281813258299446	-0.0986108557975305	0.1641316897396	-0.102610419291911	0.105588236211308	-0.0851615700827031	0.158158232663313
Rv1293	LysA	Diaminopimelate decarboxylase (EC 4.1.1.20)	3.4291531461322	0.243	0.00656125545033306	0.00792776806312666	0.0324010894068927	0.794465338960147	-0.0639427123841028	0.5263225457986	-0.00260315681995671	0.980561111036666
Rv2069	SigC	RNA polymerase sigma-54 factor RpoN	3.41992413212614	0.073	0.115042583970798	0.125049023167383	-0.466766268218333	2.79512517988237e-06	-0.527442737645242	2.75276625275765e-08	-0.719376248169994	8.59773246524917e-13
Rv2939	PapA5	Putative conserved polyketide synthase-associated protein PapA5	3.40768210348034	0.114	0.000417039454294485	0.000591475657161415	0.0587689100133542	0.715364821185013	-0.00147900871235862	0.991440179418985	0.031356995693109	0.819794067452639
Rv1776c		Transcriptional regulator, TetR family	3.36221949655322	0.071	0.0848537224967258	0.0929974333154959	0.563995303654505	1.20730103577275e-09	0.761684156702186	1.60006184522701e-15	0.566262589199719	2.4675318724629e-11
Rv0829		Mobile element protein	3.35752217060477	0.122	0.144903446119646	0.15618288442622	0.216448058134745	0.352036065149624	0.0112171081679142	0.959959248989489	0.0829831119344457	0.689997164778775
Rv3087		Wax ester synthase/acyl-CoA:diacylglycerol acyltransferase	3.35460955724279	0.233	0.0990346846120834	0.10812193314517	0.0638097471905432	0.653802882695098	0.297382353069243	0.00935556824985522	0.223861292071813	0.0405322090625265
Rv0599c	VapB27	Possible antitoxin VapB27	3.35160638328529	0.246	0.0322192815941176	0.0366140763668926	0.416015356171511	0.00226944125571763	0.561926010590406	6.90061220820301e-06	0.572920397832251	2.35662566014269e-06
Rv0771		4-carboxymuconolactone decarboxylase (EC 4.1.1.44)	3.34178014249691	0.115	0.0428549787931252	0.0481225447086407	-0.469250337218563	0.0150493212000381	-0.237273178672019	0.194204457889342	-0.270422843105865	0.10309418590917
Rv3419c	Gcp	YgjD/Kae1/Qri7 family, required for threonylcarbamoyladenosine (t(6)A) formation in tRNA	3.33647817621807	0.241	0.0122343884425403	0.0143589662346885	0.310288614399413	0.153412100056637	0.218038536750301	0.268571475115199	0.215068230748384	0.255957990856304
Rv3463		Coenzyme F420-dependent N5,N10-methylene tetrahydromethanopterin reductase and related flavin-dependent oxidoreductases	3.32518200621595	0.119	0.0108582629421608	0.0128043729768982	-0.221318342028527	0.13249827964598	-0.238695646637987	0.0696425649579447	-0.391403442307206	0.002056938207029
Rv3655c		Conserved hypothetical protein	3.31731016543123	0.125	0.0411206429140725	0.0462142067139491	-0.157615105551721	0.157449651884092	-0.31414554066909	0.00209217883068777	-0.114633114822132	0.229241017089686
Rv1661	Pks7	Probable polyketide synthase pks7	3.30338235217288	0.118	0.460708824418919	0.477282812367253	0.344900730895155	0.000484150536979925	0.755070865227289	1.09132570049266e-12	0.742977487199533	1.14981300909537e-12
Rv0117	OxyS	Hydrogen peroxide-inducible genes activator	3.30050126815358	0.1	0.0693641320223485	0.0765490310071682	0.324601083063524	0.0140636646784247	0.824328322706833	8.35051823499621e-10	0.734060513027465	6.98239711964932e-09
Rv3560c	FadE30	FadE30	3.28544163891916	0.131	0.0301627961134645	0.0343359930549722	0.0300694445412044	0.873977493453064	0.0858085774553126	0.566648080003961	0.0630098048536696	0.658780996396342
Rv1783	EccC5	Type VII secretion protein EccCa, FtsK/SpoIIIE family	3.22356961174655	0.172	0.0381775423136242	0.0430160343505366	0.135684245815808	0.186457022196382	0.210806608721406	0.0204306701312671	0.271241718220507	0.00284476878230642
Rv0253	NirD	Nitrite reductase [NAD(P)H] small subunit (EC 1.7.1.4)	3.2198876562627	0.228	0.00228717737727391	0.00292349385645712	-0.00176434323051122	0.991902918421211	0.305905365075227	0.0335032574040921	0.0943957066083394	0.515079852313411
Rv1870c		Conserved hypothetical protein	3.207111141669	0.098	0.18106945212593	0.194111141825856	0.21465813916385	0.419506988000212	0.00898232824641276	0.973297511422026	-0.0575138524463448	0.81676364873004
Rv2399c	CysT	Sulfate transport system permease protein CysT	3.16810427527666	0.098	0.273015220149507	0.289015046583415	0.234887787855346	0.00309821251128885	0.429704881418353	3.13681994292799e-08	0.584350262033734	1.71586809155886e-12
Rv1268c		Hypothetical protein	3.14360607568056	0.246	0.156346408981297	0.168288361129922	-0.150702711511539	0.107181794906413	-0.269242500716413	0.00140725444143542	-0.293156325479151	0.000261161622488231
Rv1888A		Conserved hypothetical protein	3.1353348601036	0.156	0.0452394292764415	0.0507141021000222	-0.186679027737477	0.0359202567824679	-0.227323644382412	0.00571751611917854	-0.0975611738095266	0.20283992978293
Rv3766		Hypothetical protein	3.11845743075242	0.151	0.129925726216421	0.14068796620819	0.460876062452459	4.1585305905599e-06	0.974943214909122	3.77942421626194e-17	0.810456743697261	2.87863235761065e-14
Rv2012		Conserved hypothetical protein	3.11786389601036	0.13	0.240764315318983	0.256170653032835	-0.80418488393103	0.00014032263941965	-0.248216094505758	0.207385709026609	-0.12385074943776	0.497784405385905
Rv2678c	HemE	Uroporphyrinogen III decarboxylase (EC 4.1.1.37)	3.10446036836709	0.115	0.0809819281850419	0.088925720532566	0.273176668695486	0.0675925272277231	0.185438844164186	0.1699781702251	0.173353934661614	0.188664232369446
Rv2682c	Dxs1	1-deoxy-D-xylulose 5-phosphate synthase (EC 2.2.1.7)	3.09264836345129	0.092	0.00265072161034714	0.00335263134294066	0.197467226538338	0.0885101790958206	0.420299108506589	0.000114042554778636	0.288379842517958	0.00590694405640744
Rv0115	HddA	D,D-heptose 7-phosphate kinase	3.0839606125737	0.09	0.104956676390289	0.114367379208942	-0.375989534599325	0.00547415806479509	-0.360536543674589	0.00306732964558147	-0.219722598215544	0.060748937464891
Rv0786c		Conserved protein	3.07693812819085	0.134	0.247180974507683	0.262505930703776	0.3164151675423	4.9961344348393e-05	0.502221824390796	1.24091756298086e-10	0.652052928339485	3.55596847492432e-15
Rv2533c	NusB	Transcription termination protein NusB	3.07340753152662	0.133	0.277616455679873	0.29380766840794	0.0174133391794955	0.883944300186562	-0.145796585169098	0.103854002519644	-0.117146923636525	0.180307999864333
Rv3322c		Possible methyltransferase (EC 2.1.1.-)	3.05478674660845	0.191	0.137559772221219	0.148509246076372	-0.00791365910361108	0.944948701618563	0.00661972913984687	0.946007711914583	0.132656144958971	0.109277033069167
Rv1775		Conserved hypothetical protein	3.01775749483451	0.225	0.110220740981254	0.119938999085297	0.644542454861843	4.82151582228917e-12	0.928184151605155	1.03640637866936e-19	0.691360015293053	8.13970147844421e-15
Rv1292	ArgS	Arginyl-tRNA synthetase (EC 6.1.1.19)	2.98877127035805	0.164	0.357976671372259	0.374269742708065	0.0267576651766932	0.752163443084388	-0.11462478254361	0.0874525644912152	-0.064431417794669	0.335734864534942
Rv0374c		Carbon monoxide dehydrogenase small chain (EC 1.2.99.2)	2.96830780680555	0.274	0.355288799969073	0.371948812191016	0.0825932156549685	0.71181233724955	0.286758823021802	0.114049837377596	0.578237980683779	0.000599774639726545
Rv1116		Hypothetical protein	2.96641413828016	0.166	0.28454334103029	0.300658132745113	0.119809450546942	0.579561027489392	-0.0949625519814288	0.625334774684626	-0.215993213055691	0.22957783054886
Rv2063	MazE7	Programmed cell death antitoxin YdcD	2.96382964721911	0.271	0.0681218982038882	0.0752617246211431	-0.234121778078503	0.477990810376891	0.31796819379977	0.279998684763509	0.67010490758447	0.0134219225784777
Rv2782c	PepR	FIG007959: peptidase, M16 family	2.94296942157845	0.147	0.0271985369599582	0.0310505561272261	0.403007432200138	0.1334466487945	0.0911664689461533	0.731941199441475	0.180210999342556	0.46242178524598
Rv0647c		Ubiquinone biosynthesis monooxygenase UbiB	2.92595219103867	0.153	0.073217573374957	0.0805555472292577	-0.12858443239984	0.429876385338165	-0.178746673686369	0.206793116909976	-0.195095776886209	0.157734820883489
Rv2575		YpfJ protein, zinc metalloprotease superfamily	2.9132185285944	0.137	0.072237497881062	0.0795500355524032	0.315668032064649	0.00428337891879446	0.47781336421394	4.64189822254398e-06	0.466153029893825	4.620714542481e-06
Rv3882c	EccE1	Cell division protein DivIC (FtsB), stabilizes FtsL against RasP cleavage	2.90722344258267	0.153	0.0292076644172968	0.0332773103194775	-0.0362067018295278	0.736372118862569	0.0132717611367426	0.893099468493303	0.0181955486515264	0.839846882969824
Rv0022c	WhiB5	WhiB family transcriptional regulator	2.83230308898564	0.248	0.412772296726854	0.429188149448591	-0.490002556911644	0.0138601600043709	-0.101056828580146	0.599820653927379	0.15861601195506	0.361828586339387
Rv0353	HspR	HspR, transcriptional repressor of DnaK operon	2.81663081376053	0.173	0.0261850146002357	0.0299451073442695	0.301498006466275	0.0204131904937725	0.634327515928482	4.74697663334079e-07	0.500369816832593	1.81672961847044e-05
Rv3161c		Phenylpropionate dioxygenase and related ring-hydroxylating dioxygenases, large terminal subunit	2.80736803483541	0.146	0.092755107542231	0.101461270953159	2.21552069432591	3.71910529424058e-08	3.04022033740745	8.43456916342207e-13	2.17163154226298	8.56536450559029e-09
Rv0749A		Rv3128c-like protein	2.80711770926999	0.143	0.0235760770202124	0.0270784190977815	0.2755993616373	0.00894090117954443	0.102975123046437	0.274821305587158	0.0664534846807783	0.473577715435352
Rv3519		Acetoacetate decarboxylase family protein	2.79800397671808	0.134	0.220743931051686	0.235499699865611	0.390531770722524	0.00197373003963253	0.793146918372487	8.11614671031306e-10	0.816547605671634	2.81004561953822e-10
Rv2044c		Possible membrane protein	2.79172711547423	0.161	0.0643029510848238	0.0712207156106717	0.556460977011497	0.000367578230824082	0.537339545721098	9.11364613998024e-05	0.421241236878322	0.00118493078780005
Rv3755c		Conserved protein	2.78249368960955	0.206	0.172222819376913	0.184926637180181	0.0418799848754681	0.668108861193181	0.0693275656150911	0.398408088973324	0.126780625182037	0.102124351589619
Rv2792c		Possible resolvase	2.78083081798137	0.114	0.0148072414578275	0.0172664253384408	0.538134752234652	0.0109567964569651	0.609141166334058	0.00143174763154641	0.588954513191807	0.00146207030279443
Rv2663		Hypothetical protein	2.77306468011401	0.258	0.223930579288918	0.238771162354215	-0.245890959993886	0.0188522613326807	0.0208893687852116	0.844582557392081	0.214268027477784	0.0178905236924208
Rv1377c		Methyltransferase (EC 2.1.1.-)	2.71415389367948	0.188	0.121047060957816	0.131360191219651	0.171987050698322	0.0773881354445149	0.172029802456161	0.0468783433013314	0.130562681082502	0.118482381833769
Rv1873		NTP pyrophosphohydrolases including oxidative damage repair enzymes	2.68073391310294	0.274	0.13240926386997	0.143143203106437	-0.0104193631346741	0.926637538348298	-0.219336822484235	0.00910472101017545	-0.240003709570174	0.0033865004734979
Rv3876	EspI	RD1 region associated protein Rv3876	2.6762679873107	0.132	0.282810637126688	0.299065852033384	0.364821395352847	5.85245568154647e-07	0.632082464180126	5.54708090492102e-15	0.597021857887695	3.02721470407738e-14
Rv2578c		Radical SAM domain protein	2.6642826721409	0.194	0.129965595168638	0.140692801743439	0.205480864225817	0.630942613993591	0.300141428789595	0.38936581967078	0.204185334283856	0.543332592392523
Rv1793	EsxN	ESAT-6-like protein EsxL	2.61707494694924	0.167	0.163082178824928	0.175348641409704	-0.109406170943149	0.438636661034807	0.175503633589574	0.144607396375559	0.137037102125145	0.2507363517449
Rv0404	FadD30	Long-chain-fatty-acid--CoA ligase (EC 6.2.1.3)	2.57704792520606	0.186	0.104574707210546	0.113982415374303	-0.253281816740839	0.0231962832944137	-0.352145018552044	0.000567082643894334	-0.0341599595150015	0.744451963515453
Rv2988c	LeuC	3-isopropylmalate dehydratase large subunit (EC 4.2.1.33)	2.54225935607714	0.27	0.196031246904338	0.209585196448167	0.0191504017311175	0.974032465015156	1.09436510465559	0.00912446118588791	0.809051769496651	0.0465068972320757
Rv3420c	RimI	Ribosomal-protein-S18p-alanine acetyltransferase (EC 2.3.1.-)	2.5379979234738	0.18	0.0484713059520324	0.0541690016460564	0.167327396756002	0.193721380643493	0.0376422791967945	0.765758041707373	0.0316737949775163	0.793156367691354
Rv0605		POSSIBLE RESOLVASE	2.50219301155778	0.326	0.0602971500678525	0.0669145139261786	0.398852621366881	0.262568560528644	0.437447153147711	0.165138116418239	0.67402344576495	0.0239790350181367
Rv2559c		ATPase, AAA family	2.42559659345301	0.156	0.105656232117201	0.115098099351359	-0.295634549644639	0.0329812055787724	-0.13782823582194	0.282530635324187	-0.216002330624195	0.0722925957444836
Rv2785c	RpsO	SSU ribosomal protein S15p (S13e)	2.38859124515428	0.303	0.188695086462077	0.202013543534562	-0.187298482940607	0.11674903551459	-0.220902768557272	0.0410720029066647	-0.149697442053288	0.162406790432758
Rv1290c		Conserved protein	2.38066521997031	0.147	0.171515442909166	0.184266658589085	0.124990515278847	0.180131319579516	0.0631567733814107	0.465005295362418	0.0362514049602565	0.66846188374904
Rv2170		Acetyltransferase (EC 2.3.1.-)	2.36495737113154	0.159	0.0726224326223247	0.0799450269365979	0.0679898713221387	0.480767077869385	0.16755238722337	0.0382954330757947	0.122062469368855	0.112823935684302
Rv1229c	Mrp	Mrp protein homolog	2.35102373586876	0.316	0.131318833995453	0.142041656586263	0.142079362355181	0.0280773978055983	0.0994305913312896	0.0931335585141364	0.115878534295566	0.0455271142157615
Rv1592c		Lipase 1 (EC 3.1.1.3)	2.32451072988083	0.305	0.136502524257101	0.147488045513246	-0.541061673553799	0.0107945139435175	-0.814331571255462	3.34616234269067e-05	-0.465017345367018	0.0134020290393849
Rv0472c		Transcriptional regulator, TetR family	2.28355519796531	0.231	0.120177212721885	0.130451855601413	0.133679389816752	0.261905329136347	0.238588530648101	0.0234572565368461	0.311561855556935	0.00262478935333129
Rv2848c	CobB	Cobyrinic acid A,C-diamide synthase	2.25067385418007	0.334	0.236102875033636	0.251480253386135	0.413609592707961	0.0196137099320687	0.25955577254888	0.100236746196926	0.292628980358278	0.055509331735031
Rv2507		POSSIBLE CONSERVED PROLINE RICH MEMBRANE PROTEIN	2.24315181907692	0.171	0.297240045517316	0.313407254148531	0.396423506045429	0.000217025505786409	0.754280429125437	1.47040723798199e-11	0.854672202849883	1.34125628659707e-13
Rv0348		Possible transcriptional regulatory protein	2.19628328538602	0.232	0.262091814822717	0.277969808408187	-0.0497439853141302	0.781762778881501	0.128940258908536	0.383008294132854	0.279840608532389	0.0402407040331794
Rv3328c	SigJ	putative RNA polymerase sigma factor	2.17252154276094	0.205	0.271987480849225	0.288003796667951	0.230684678715591	0.033243123789936	0.293079831363313	0.00258628841094161	0.197496695982337	0.0350285992821636
Rv2837c		FIG146085: 3'-to-5' oligoribonuclease A, Bacillus type	2.14139343191083	0.223	0.168500379701994	0.18107639506104	0.241240358303735	0.107032976097798	0.141832341857301	0.303159643617447	0.275878860354064	0.0356903451711608
Rv1791	PE19	PE FAMILY PROTEIN	2.09615558021772	0.213	0.302763901638623	0.318977663073141	-0.292929736688388	0.0287628620018356	-0.162170196283311	0.183208631207072	-0.0149727028190707	0.907122118542765
Rv1263	AmiB2	Amidase (EC 3.5.1.4)	2.08126496221825	0.324	0.456924457892848	0.473609232046473	-0.403087756970185	0.000141031935063744	-0.486082156223242	1.67616098368558e-06	-0.365999393158063	6.78842075125368e-05
Rv1394c	Cyp132	Cytochrome P450 132	2.04294225784295	0.236	0.35588798995901	0.372281882626246	0.00444896836583286	0.974032465015156	0.161960859287132	0.10094940874407	0.12369751321908	0.200419749168327
Rv1159A	PhhB	Pterin-4-alpha-carbinolamine dehydratase (EC 4.2.1.96)	2.03763213459387	0.234	0.588236198787589	0.60326468489855	0.658995931092798	1.38456021067935e-08	1.0727477218802	8.13736213503947e-17	1.01421175232169	2.62421743046685e-16
Rv3475		Mobile element protein	2.02815731048982	0.248	0.490756245793867	0.507221149748979	-0.267277588835522	0.730933362994872	-0.647148433565865	0.313428452807198	0.502182556462768	0.40981657365811
Rv2635		Hypothetical protein	2.00963930938616	0.274	0.11981549082766	0.130094743319432	-0.478118636441523	0.377985969841383	-0.842195963487438	0.0836292658068733	0.0720097267613473	0.884861933236048
Rv2581c		Hydroxyacylglutathione hydrolase (EC 3.1.2.6)	1.98097880519861	0.315	0.0722436029966339	0.0795500355524032	0.00963281039866715	0.959024698167501	-0.0518668961112496	0.731941199441475	0.0467744622410793	0.740640974800944
Rv1139c		Conserved hypothetical membrane protein	1.93073864245642	0.329	0.529806169804834	0.545877552191965	-0.0230070089523604	0.832509277041805	0.11863130491844	0.16144712682065	0.0284552247201733	0.738360041725286
Rv1425		Wax ester synthase/acyl-CoA:diacylglycerol acyltransferase	1.91686429738961	0.356	0.0642284290196985	0.0711580086212105	-0.0544465216549934	0.614427372915118	0.142890020581699	0.10819667319395	-0.0297527557102528	0.746638313293518
Rv0580c		Conserved protein	1.90377492695504	0.209	0.47178639165328	0.488504200216294	0.327785727002652	0.00217781474202982	0.62091128194329	5.08598355526989e-09	0.553275034571285	4.99118505739567e-08
Rv3662c		Dipeptide transport ATP-binding protein DppD (TC 3.A.1.5.2)	1.90156728862051	0.252	0.286464317841196	0.302527026069868	0.0354851913842618	0.912921368481914	0.0451817259595497	0.875971847827124	-0.348050274687553	0.160543960160217
Rv1141c	EchA11	Enoyl-CoA hydratase (EC 4.2.1.17)	1.82705104183578	0.35	0.346830534785817	0.363476937035559	-0.210021632456191	0.00610489041105907	-0.238737178638324	0.000647426610276642	-0.156594681787276	0.0186913556201505
Rv0193c		Hypothetical protein	1.75978141700195	0.304	0.473159270604233	0.48967055765136	-0.114456333343044	0.0685860943449275	-0.0292012416387326	0.628354890128162	0.0181107745623699	0.756020563144435
Rv1935c	EchA13	Enoyl-CoA hydratase (EC 4.2.1.17)	1.75549819936679	0.243	0.261985380488473	0.277931100390068	-0.219363773906539	0.0483406528948814	-0.311919381929192	0.00211908997071099	-0.225866466477813	0.0167786096769361
Rv1946c	LppG	Possible lipoprotein	1.75108202911896	0.379	0.214220281663162	0.228662744917917	-0.0762995295986242	0.532083129499738	-0.281756213119047	0.00623876160850863	-0.240546090563528	0.0143420719330493
Rv2843		PROBABLE CONSERVED TRANSMEMBRANE ALANINE RICH PROTEIN	1.71866422630501	0.387	0.245278069054061	0.260624343962791	-0.158066776292322	0.218076964290184	-0.118151569745297	0.312383258523864	-0.0616828617346004	0.593892579196341
Rv2146c		FIG021764: Possible membrane protein	1.71619861010971	0.294	0.364249847263995	0.380528100164857	0.35951189762845	0.000731087923189519	0.508387238247853	4.76930792024581e-07	0.537027430880425	8.40993393049366e-08
Rv0330c		Transcriptional regulator, TetR family	1.6847913846137	0.386	0.626105915895291	0.640284330871819	-0.132421142142054	0.161395786439251	-0.0438358030652939	0.628962791884279	0.0261255946154959	0.758073795280725
Rv0218		Possible membrane protein	1.68095377196651	0.271	0.519322262342781	0.535492130397045	-0.0355817835779613	0.653770997418055	-0.0615737327693093	0.345531665256074	0.101637151459037	0.0930562542962585
Rv3276c	PurK	Phosphoribosylaminoimidazole carboxylase ATPase subunit (EC 4.1.1.21)	1.68020131360618	0.378	0.376790774897702	0.39300959040511	0.0191744349449801	0.860241352308805	-0.134243609651136	0.104539406661898	-0.112914194817181	0.162371092865239
[truncated: 2,233 more rows]
