# Supplementary material for: Multi-omic regulatory networks capture downstream effects of kinase inhibition in Mycobacterium tuberculosis
Source: NPJ Syst Biol Appl. 2021 Jan 29;7:8. doi: 10.1038/s41540-020-00164-4 (PMC7846781; doi:10.1038/s41540-020-00164-4)
Supplement: Supplementary file 3 — Supplementary Data 3 [file 41540_2020_164_MOESM3_ESM.csv]

SIGNATURE_ID	SIGNATURE	SOURCE	SIZE	EFFECT_SIZE	FDR
MYCOBACTIN BIOSYNTHESIS	Mycobactin biosynthesis	MANUAL_CURATION	12	0.75867283	0.0029579732
190	Oxidative phosphorylation	KEGG	40	-0.48809046	0.0032557822
MCE1	MCE1	MANUAL_CURATION	14	-0.68639916	0.005327891
ESX-1 LOCUS	ESX-1 LOCUS	MANUAL_CURATION	21	0.5745004	0.007755372
NADH DEHYDROGENASE	NADH dehydrogenase	MANUAL_CURATION	14	-0.6230518	0.026331218
GO:0031177	phosphopantetheine binding	GO	15	0.60164726	0.027976498
GO:0048038	quinone binding	GO	12	-0.6112753	0.04198861
MCE4	MCE4	MANUAL_CURATION	10	-0.64036804	0.07006694
