# Supplementary material for: Multi-omic regulatory networks capture downstream effects of kinase inhibition in Mycobacterium tuberculosis
Source: NPJ Syst Biol Appl. 2021 Jan 29;7:8. doi: 10.1038/s41540-020-00164-4 (PMC7846781; doi:10.1038/s41540-020-00164-4)
Supplement: Supplementary file 4 — Supplementary Data 4 [file 41540_2020_164_MOESM4_ESM.csv]

SIGNATURE_ID	SIGNATURE	NUMBER_OF_GENES	OVERLAP	EXPECTED	FOLD_CHANGE	P_VALUE	FDR	COMMUNITY_ID
190	Oxidative phosphorylation	40	16	5.3185595567867	3.00833333333333	2.19942862914871e-05	0.00688421160923546	6
GO:0006096	glycolysis	14	8	1.86149584487535	4.29761904761905	0.000133494405690989	0.0208918744906398	6
GO:0046933	hydrogen ion transporting ATP synthase activity, rotational mechanism	6	5	0.797783933518006	6.26736111111111	0.000218327914300604	0.0227788790586963	6
GO:0006950	response to stress	26	11	3.27373457567363	3.36007692307692	0.000147348647089473	0.046120126539005	2
