# Supplementary material for: Multi-omic regulatory networks capture downstream effects of kinase inhibition in Mycobacterium tuberculosis
Source: NPJ Syst Biol Appl. 2021 Jan 29;7:8. doi: 10.1038/s41540-020-00164-4 (PMC7846781; doi:10.1038/s41540-020-00164-4)
Supplement: Supplementary file 5 — Supplementary Data 5 [file 41540_2020_164_MOESM5_ESM.csv]

SIGNATURE_ID	SIGNATURE	NUMBER_OF_GENES	OVERLAP	EXPECTED	FOLD_CHANGE	P_VALUE	FDR	COMMUNITY_ID
720	Reductive carboxylate cycle (CO2 fixation)	65	21	7.62780156131957	2.75308682733575	7.86089751577712e-06	0.00246046092243824	6
Peptidoglycan biosynthesis	Peptidoglycan biosynthesis	21	6	0.814404432132964	7.36734693877551	0.000103269663293905	0.0323234046109923	11
GO:0004252	serine-type endopeptidase activity	15	5	0.528834046839587	9.4547619047619	0.000114503809086673	0.0358396922441286	13
