# Supplementary material for: Multi-omic regulatory networks capture downstream effects of kinase inhibition in Mycobacterium tuberculosis
Source: NPJ Syst Biol Appl. 2021 Jan 29;7:8. doi: 10.1038/s41540-020-00164-4 (PMC7846781; doi:10.1038/s41540-020-00164-4)
Supplement: Supplementary file 6 — Supplementary Data 6 [file 41540_2020_164_MOESM6_ESM.csv]

Sensitivity analysis	Inhibitor - control	Inhibitor	Control
Top 25% of PPI	0.997309752744801	0.969590351396452	0.962067277662327
PPI with Wang et al. 2010	0.999861830026367	0.998493969428251	0.998109791751703
Alpha 0.05	0.999085916809692	0.995086971037022	0.994201302919624
Alpha 0.2	0.997678056249187	0.991257650343497	0.989907376466074
