# Supplementary material for: Multi-omic regulatory networks capture downstream effects of kinase inhibition in Mycobacterium tuberculosis
Source: NPJ Syst Biol Appl. 2021 Jan 29;7:8. doi: 10.1038/s41540-020-00164-4 (PMC7846781; doi:10.1038/s41540-020-00164-4)
Supplement: Supplementary file 7 — Supplementary Data 7 [file 41540_2020_164_MOESM7_ESM.csv]

Signature	LOCUS	Gene.Symbol
mycolyltransferase	Rv1886c	fbpB
mycolyltransferase	Rv3803c	fbpD
mycolyltransferase	Rv3804c	fbpA
mycolyltransferase	Rv0129c	fbpC
ESX-1 LOCUS	Rv3864
ESX-1 LOCUS	Rv3865
ESX-1 LOCUS	Rv3866
ESX-1 LOCUS	Rv3867
ESX-1 LOCUS	Rv3868
ESX-1 LOCUS	Rv3869
ESX-1 LOCUS	Rv3870
ESX-1 LOCUS	Rv3871
ESX-1 LOCUS	Rv3872	PE35
ESX-1 LOCUS	Rv3873	PPE68
ESX-1 LOCUS	Rv3874	esxB
ESX-1 LOCUS	Rv3875	esxA
ESX-1 LOCUS	Rv3876
ESX-1 LOCUS	Rv3877
ESX-1 LOCUS	Rv3878
ESX-1 LOCUS	Rv3879c
ESX-1 LOCUS	Rv3880c
ESX-1 LOCUS	Rv3881c
ESX-1 LOCUS	Rv3882c
ESX-1 LOCUS	Rv3883c
ESX-1 LOCUS	Rv3884c
arabinan synthesis	Rv3793	embC
arabinan synthesis	Rv3794	embA
arabinan synthesis	Rv3795	embB
Peptidoglycan biosynthesis	Rv0017c	rodA
Peptidoglycan biosynthesis	Rv0482	murB
Peptidoglycan biosynthesis	Rv1018c	glmU
Peptidoglycan biosynthesis	Rv1086	undecaprenyl-PP synthase
Peptidoglycan biosynthesis	Rv1315	murA
Peptidoglycan biosynthesis	Rv1338	murI
Peptidoglycan biosynthesis	Rv2136	uppP
Peptidoglycan biosynthesis	Rv2145c	wag31
Peptidoglycan biosynthesis	Rv2152c	murC
Peptidoglycan biosynthesis	Rv2153c	murG
Peptidoglycan biosynthesis	Rv2154c	ftsW
Peptidoglycan biosynthesis	Rv2155c	murD
Peptidoglycan biosynthesis	Rv2156c	mraY/murX
Peptidoglycan biosynthesis	Rv2157c	murF
Peptidoglycan biosynthesis	Rv2158c	murE
Peptidoglycan biosynthesis	Rv2361c	uppS
Peptidoglycan biosynthesis	Rv2981c	ddl
Peptidoglycan biosynthesis	Rv3423c	alr
Peptidoglycan biosynthesis	Rv3436c	glmS
Peptidoglycan biosynthesis	Rv3441c	mrsA
Peptidoglycan biosynthesis	Rv3818	namH
Peptidoglycan biosynthesis	Rv3910	murJ
Peptidoglycan metabolism	Rv0024	ripA/B
Peptidoglycan metabolism	Rv0320	NlpC/P60
Peptidoglycan metabolism	Rv0867c	rpfA
Peptidoglycan metabolism	Rv0950c	peptidase
Peptidoglycan metabolism	Rv1009	rpfB
Peptidoglycan metabolism	Rv1477	ripA
Peptidoglycan metabolism	Rv1478	ripB
Peptidoglycan metabolism	Rv1728c	NlpC/pP60
Peptidoglycan metabolism	Rv1884c	rpfC
Peptidoglycan metabolism	Rv2190c	ripA/B
Peptidoglycan metabolism	Rv2389c	rpfD
Peptidoglycan metabolism	Rv2450c	rpfE
Peptidoglycan metabolism	Rv3594	pg aminopase
Peptidoglycan metabolism	Rv3717	pg aminopase
Peptidoglycan metabolism	Rv3811	pg aminopase
Peptidoglycan metabolism	RV3915	pg aminopase
FASII	Rv2242
FASII	Rv2243
FASII	Rv2244
FASII	Rv2245
FASII	Rv2246
FASII	Rv1483
FASII	Rv1484
FASII	Rv0635
FASII	Rv0636
FASII	Rv0637
FASII	Rv2247
SigE regulon	Rv0251c	hsp
SigE regulon	Rv0467	icl1
SigE regulon	Rv0468	fadB2
SigE regulon	Rv0516c	HP
SigE regulon	Rv0563	htpX
SigE regulon	Rv0981	mprA
SigE regulon	Rv0982	mprB
SigE regulon	Rv0983	pepD
SigE regulon	Rv1057	HP
SigE regulon	Rv1072	HP
SigE regulon	Rv1129c	tx regulator
SigE regulon	Rv1130	prpD
SigE regulon	Rv1131	prpC
SigE regulon	Rv1221	sigE
SigE regulon	Rv2050	CHP
SigE regulon	Rv2052c	CHP
SigE regulon	Rv2053c	fxsA
SigE regulon	Rv2226	hsp20
SigE regulon	Rv2373c	dnaJ2-HP
SigE regulon	Rv2694c	CHP
SigE regulon	Rv2710	sigB
SigE regulon	Rv2743c	HP
SigE regulon	Rv2744c	35 kD Ag
SigE regulon	Rv2745c	tx regulator
SigE regulon	Rv3139	fadE24
SigE regulon	Rv3140	fadE23
Peptidoglycan assembly	Rv0016c	pbpA
Peptidoglycan assembly	Rv0050	ponA1
Peptidoglycan assembly	Rv0116c	ldtA
Peptidoglycan assembly	Rv0192	ldt
Peptidoglycan assembly	Rv0483	ldtC/lprQ
Peptidoglycan assembly	Rv1433	ldt
Peptidoglycan assembly	Rv2163c	pbpB
Peptidoglycan assembly	Rv2518c	ldtB
Peptidoglycan assembly	Rv2864c	pbp?
Peptidoglycan assembly	Rv2911	dacB2
Peptidoglycan assembly	Rv3330	dacB1
Peptidoglycan assembly	Rv3627c	pbp
Peptidoglycan assembly	Rv3682	ponA2
Cell Div	Rv2150c	ftsZ
Cell Div	Rv2151c	ftsQ
Cell Div	Rv2154c	ftsw
Cell Div	Rv2748c	ftsk
Cell Div	Rv2921c	ftsY
Cell Div	Rv3101c	ftsX
Cell Div	Rv3102c	ftsE
Cell Div	Rv3610c	ftsH
Cell Div	Rv3660c	ssd
Cell Div	Rv3641c	fic
Cell Div	Rv0679c	DivIC
Cell Div	Rv0008c	cwsA
Cell Div	Rv0011c	crgA
Cell Div	Rv0016c	pbpA
Cell Div	Rv0017c	rodA
Cell Div	Rv2163c	pbpA/ftsI
Mycobactin biosynthesis	Rv1334	mbtL
Mycobactin biosynthesis	Rv1347c	mbtK
Mycobactin biosynthesis	Rv2377c	mbtH
Mycobactin biosynthesis	Rv2378c	mbtG
Mycobactin biosynthesis	Rv2379c	mbtF
Mycobactin biosynthesis	Rv2380c	mbtE
Mycobactin biosynthesis	Rv2381c	mbtD
Mycobactin biosynthesis	Rv2382c	mbtC
Mycobactin biosynthesis	Rv2383c	mbtB
Mycobactin biosynthesis	Rv2384	mbtA
Mycobactin biosynthesis	Rv2385	mbtJ
Mycobactin biosynthesis	Rv2386c	mbtI
Mycobactin biosynthesis	RV1345
Mycobactin biosynthesis	RV1346
Central Metab	Rv1130	methcitrate ddehydratase
Central Metab	Rv1131	gltA1
NADH dehydrogenase	Rv3145	nuoA
NADH dehydrogenase	Rv3146	nuoB
NADH dehydrogenase	Rv3147	nuoC
NADH dehydrogenase	Rv3148	nuoD
NADH dehydrogenase	Rv3149	nuoE
NADH dehydrogenase	Rv3150	nuoF
NADH dehydrogenase	Rv3151	nuoG
NADH dehydrogenase	Rv3152	nuoH
NADH dehydrogenase	Rv3153	nuoI
NADH dehydrogenase	Rv3154	nuoJ
NADH dehydrogenase	Rv3155	nuoK
NADH dehydrogenase	Rv3156	nuoL
NADH dehydrogenase	Rv3157	nuoM
NADH dehydrogenase	Rv3158	nuoN
Succinate dehydrogenases 1	Rv3316	sdh2C
Succinate dehydrogenases 1	Rv3317	sdh2D
Succinate dehydrogenases 1	Rv3318	sdh2A
Succinate dehydrogenases 1	Rv3319	sdh2B
Succinate dehydrogenases 2	Rv0247c	sdh1B
Succinate dehydrogenases 2	Rv0248c	sdh1A
Succinate dehydrogenases 2	Rv0249c	sdh1cd
Fumarate reductase	Rv1552	frdA
Fumarate reductase	Rv1553	frdB
Fumarate reductase	Rv1554	frdC
Fumarate reductase	Rv1555	frdD
Sigma factors	Rv0182	sigG
Sigma factors	Rv0445c	sigK
Sigma factors	Rv0735	sigL
Sigma factors	Rv1189	sigI
Sigma factors	Rv1221	sigE
Sigma factors	Rv2069	sigC
Sigma factors	Rv2703	sigA
Sigma factors	Rv2710	sigB
Sigma factors	Rv3223c	sigH
Sigma factors	Rv3286c	sigF
Sigma factors	Rv3328c	sigJ
Sigma factors	Rv3414c	sigD
Sigma factors	Rv3911	sigM
MCE1	Rv0165c
MCE1	Rv0166
MCE1	Rv0167
MCE1	Rv0168
MCE1	Rv0169
MCE1	Rv0170
MCE1	Rv0171
MCE1	Rv0172
MCE1	Rv0173
MCE1	Rv0174
MCE1	Rv0175
MCE1	Rv0176
MCE1	Rv0177
MCE1	Rv0178
MCE4	Rv3492c
MCE4	Rv3493c
MCE4	Rv3494c
MCE4	Rv3495c
MCE4	Rv3496c
MCE4	Rv3497c
MCE4	Rv3498c
MCE4	Rv3499c
MCE4	Rv3500c
MCE4	Rv3501c
TAT secretion	Rv1224
TAT secretion	Rv2093c
TAT secretion	Rv2094c
